# Supplementary material for: Bank1 modulates the differentiation and molecular profile of key B cell populations in autoimmunity
Source: JCI Insight. 2024 Aug 20;9(19):e179417. doi: 10.1172/jci.insight.179417 (PMC11466193; doi:10.1172/jci.insight.179417)
Supplement: Supplemental data set 1 [file jciinsight-9-179417-s122.xlsx]

## Sheet: Data file S1
ALL CLUSTERS								CLUSTER 0																CLUSTER 1																CLUSTER 2
p_val	avg_log2FC	pct.1	pct.2	p_val_adj	cluster	gene		p_val	avg_log2FC	pct.1	pct.2	p_val_adj	cluster	gene		p_val	avg_log2FC	pct.1	pct.2	p_val_adj	cluster	gene		p_val	avg_log2FC	pct.1	pct.2	p_val_adj	cluster	gene		p_val	avg_log2FC	pct.1	pct.2	p_val_adj	cluster	gene		p_val	avg_log2FC	pct.1	pct.2	p_val_adj	cluster	gene		p_val	avg_log2FC
0	0.639	0.887	0.61	0	0	Fcer2a		0	0.639	0.887	0.61	0	0	Fcer2a		0	-1.331	0.448	0.636	0	0	Cd86		0	1.673	0.965	0.569	0	1	Junb		5.06908e-74	-0.685	0.126	0.232	7.56357e-70	1	Fhit		1.38472e-18	0.78	0.688	0.814	2.06614e-14	2	Lpp		0	-3.04
0	0.613	0.995	0.897	0	0	Ighd		0	0.613	0.995	0.897	0	0	Ighd		4.28819e-183	-1.291	0.066	0.184	6.3984e-179	0	Sox5		0	1.571	0.85	0.447	0	1	Vps37b		1.09133e-79	-0.6	0.071	0.13	1.62838e-75	1	Akap12		1.01375e-20	0.769	0.705	0.765	1.51262e-16	2	Kcnq5		0	-3.011
0	0.532	0.958	0.821	0	0	Cd55		3.01963e-245	0.591	0.496	0.26	4.50558e-241	0	Id3		2.72087e-128	-0.959	0.268	0.376	4.05981e-124	0	Atxn1		0	1.454	0.863	0.482	0	1	Cd86		4.87206e-187	-0.583	0.215	0.384	7.2696e-183	1	Id3		4.08334e-35	0.754	0.834	0.934	6.09275e-31	2	Arhgap26		0	-2.798
0	0.459	0.993	0.874	0	0	Arhgdib		0	0.532	0.958	0.821	0	0	Cd55		6.03821e-163	-0.94	0.436	0.58	9.00962e-159	0	Zeb2		0	1.373	0.641	0.187	0	1	Fos		1.23724e-112	-0.539	0.588	0.661	1.84609e-108	1	Clec2d		6.88491e-19	0.73	0.825	0.924	1.0273e-14	2	Bcl11a		0	-2.725
0	0.454	0.99	0.83	0	0	Sh3bgrl3		8.8587e-281	0.532	0.788	0.573	1.32181e-276	0	S100a10		5.73193e-172	-0.918	0.47	0.576	8.55261e-168	0	Vps37b		0	1.086	0.994	0.885	0	1	Dennd4a		1.15825e-88	-0.485	0.599	0.657	1.72822e-84	1	Prkd2		1.08146e-32	0.729	0.86	0.954	1.61365e-28	2	Zcchc7		0	-2.693
0	0.42	0.994	0.862	0	0	Fth1		8.91741e-294	0.478	0.9	0.735	1.33057e-289	0	Gimap1		3.55542e-182	-0.895	0.604	0.69	5.30504e-178	0	Junb		0	1.078	0.983	0.81	0	1	Fam107b		9.65797e-114	-0.482	0.14	0.241	1.44107e-109	1	Marcks		2.03292e-17	0.697	0.779	0.844	3.03333e-13	2	Immp2l		0	-2.479
0	0.407	0.997	0.858	0	0	Tmsb10		4.2408e-179	0.475	0.67	0.48	6.3277e-175	0	Emp3		5.19493e-221	-0.868	0.02	0.137	7.75136e-217	0	Iigp1		0	1.013	0.824	0.499	0	1	Pde3b		6.55598e-88	-0.482	0.518	0.615	9.78217e-84	1	Cnr2		1.92533e-18	0.696	0.762	0.877	2.87279e-14	2	Hivep2		0	-2.444
0	0.396	0.998	0.918	0	0	Ly6e		0	0.459	0.993	0.874	0	0	Arhgdib		1.11049e-198	-0.859	0.481	0.624	1.65696e-194	0	Pde3b		0	0.972	0.984	0.821	0	1	Uba52		1.10857e-59	-0.479	0.366	0.428	1.6541e-55	1	Hck		1.11538e-19	0.693	0.796	0.925	1.66426e-15	2	Tcf12		0	-2.341
0	0.389	0.998	0.91	0	0	H3f3a		0	0.454	0.99	0.83	0	0	Sh3bgrl3		5.52658e-195	-0.835	0.184	0.35	8.24621e-191	0	Fos		0	0.971	0.753	0.376	0	1	Cd69		1.49739e-116	-0.474	0.251	0.378	2.23425e-112	1	Sema4b		1.61808e-38	0.689	0.886	0.954	2.41434e-34	2	Zbtb20		0	-2.236
0	0.376	0.995	0.864	0	0	Pfn1		8.64042e-157	0.437	0.639	0.465	1.28924e-152	0	Pxdc1		1.27572e-147	-0.767	0.565	0.685	1.90351e-143	0	Arhgap24		0	0.93	0.973	0.821	0	1	Fbxo11		4.69847e-133	-0.469	0.085	0.178	7.01059e-129	1	Nedd4		7.53079e-47	0.683	0.919	0.982	1.12367e-42	2	Elmo1		0	-2.22
0	0.331	1	0.92	0	0	Fau		1.32696e-239	0.43	0.952	0.847	1.97996e-235	0	Add3		2.00646e-187	-0.762	0.227	0.382	2.99383e-183	0	Ptpn22		0	0.881	0.986	0.822	0	1	Klf2		5.56285e-38	-0.466	0.157	0.232	8.30034e-34	1	Ppm1e		2.33681e-11	0.683	0.605	0.783	3.48676e-07	2	Dyrk1a		0	-2.213
0	0.325	0.999	0.931	0	0	Cd79a		1.06665e-181	0.423	0.783	0.621	1.59155e-177	0	Gpx1		3.59083e-200	-0.759	0.093	0.234	5.35787e-196	0	Fcrl5		0	0.88	0.935	0.761	0	1	Arap2		5.1177e-91	-0.461	0.474	0.561	7.63612e-87	1	Rassf2		4.51488e-12	0.66	0.607	0.731	6.73665e-08	2	Pgap1		0	-2.213
0	0.311	0.999	0.902	0	0	Tpt1		0	0.42	0.994	0.862	0	0	Fth1		2.96359e-218	-0.738	0.208	0.398	4.42198e-214	0	Tlr7		0	0.875	0.989	0.856	0	1	Jund		1.4412e-75	-0.447	0.29	0.402	2.15041e-71	1	Slc14a1		3.8098e-45	0.657	0.915	0.977	5.6846e-41	2	Ankrd44		0	-2.181
0	0.295	0.997	0.885	0	0	Cd52		2.84119e-203	0.419	0.787	0.613	4.23934e-199	0	Ppdpf		1.42669e-214	-0.725	0.101	0.268	2.12876e-210	0	Ccnd2		2.70499e-290	0.87	0.446	0.106	4.03612e-286	1	Dusp1		1.65583e-32	-0.439	0.558	0.614	2.47067e-28	1	Hdac9		7.14575e-07	0.657	0.383	0.464	0.0106622	2	Gmds		0	-2.177
0	-1.331	0.448	0.636	0	0	Cd86		6.20144e-183	0.419	0.877	0.72	9.25318e-179	0	Crip1		8.94068e-156	-0.699	0.095	0.224	1.33404e-151	0	Fosb		4.61252e-298	0.863	0.617	0.278	6.88234e-294	1	Hs3st1		1.69491e-84	-0.43	0.204	0.295	2.52897e-80	1	Ms4a6c		3.48299e-10	0.655	0.651	0.759	5.19697e-06	2	Bcl2		0	-2.164
0	0.35	0.994	0.911	0	0	Coro1a		2.43829e-184	0.416	0.795	0.635	3.63817e-180	0	Tnfrsf13c		6.79641e-172	-0.683	0.406	0.554	1.01409e-167	0	Litaf		0	0.861	0.564	0.179	0	1	Ppp1r15a		2.08367e-68	-0.423	0.43	0.5	3.10904e-64	1	Trim34a		7.38243e-08	0.654	0.523	0.612	0.00110153	2	Hdac9		0	-2.138
4.33931e-306	0.25	0.998	0.91	6.47468e-302	0	Cd79b		1.48093e-202	0.414	0.761	0.577	2.2097e-198	0	Prkd2		1.26495e-221	-0.669	0.167	0.341	1.88743e-217	0	Irs2		0	0.848	0.809	0.488	0	1	Plaur		1.83883e-70	-0.42	0.329	0.424	2.74372e-66	1	Elk3		1.47804e-07	0.65	0.566	0.721	0.00220538	2	Zfp407		0	-2.091
1.90937e-294	0.301	0.991	0.881	2.84898e-290	0	Shisa5		3.1216e-193	0.409	0.79	0.624	4.65774e-189	0	Rabac1		8.31002e-178	-0.669	0.248	0.41	1.23994e-173	0	Pim1		0	0.839	0.99	0.884	0	1	Cytip		4.54988e-59	-0.398	0.446	0.522	6.78888e-55	1	Cdk8		8.48906e-14	0.647	0.772	0.899	1.26665e-09	2	Akt3		0	-2.05
8.91741e-294	0.478	0.9	0.735	1.33057e-289	0	Gimap1		2.34083e-159	0.408	0.594	0.418	3.49275e-155	0	Hhex		1.71461e-216	-0.668	0.104	0.263	2.55837e-212	0	Rilpl2		0	0.834	0.922	0.657	0	1	P2ry10		3.39494e-47	-0.382	0.424	0.495	5.06559e-43	1	Zfp710		1.26112e-13	0.647	0.679	0.824	1.88172e-09	2	Brwd1		0	-2.02
8.8587e-281	0.532	0.788	0.573	1.32181e-276	0	S100a10		0	0.407	0.997	0.858	0	0	Tmsb10		1.5196e-121	-0.655	0.632	0.7	2.2674e-117	0	Plac8		0	0.828	0.97	0.817	0	1	Satb1		7.57557e-31	-0.377	0.372	0.424	1.13035e-26	1	Cdyl2		6.7194e-18	0.642	0.835	0.949	1.0026e-13	2	Camk1d		0	-1.989
8.17984e-255	0.402	0.912	0.76	1.22051e-250	0	Lsp1		1.08591e-146	0.404	0.471	0.291	1.62028e-142	0	Trim59		4.83517e-168	-0.64	0.44	0.602	7.21456e-164	0	Phlpp1		4.24948e-144	0.826	0.348	0.127	6.34065e-140	1	Fosb		1.46264e-77	-0.371	0.068	0.144	2.18241e-73	1	Chst11		5.64985e-18	0.638	0.799	0.87	8.43014e-14	2	Maml2		0	-1.986
3.01963e-245	0.591	0.496	0.26	4.50558e-241	0	Id3		8.17984e-255	0.402	0.912	0.76	1.22051e-250	0	Lsp1		1.65174e-186	-0.636	0.144	0.3	2.46456e-182	0	Jun		0	0.819	0.936	0.609	0	1	Tsc22d3		1.00445e-41	-0.365	0.561	0.612	1.49874e-37	1	Rreb1		1.38851e-11	0.638	0.738	0.901	2.07179e-07	2	Med13		0	-1.962
1.32696e-239	0.43	0.952	0.847	1.97996e-235	0	Add3		0	0.396	0.998	0.918	0	0	Ly6e		2.1124e-186	-0.617	0.333	0.51	3.15192e-182	0	Sik1		0	0.802	0.996	0.936	0	1	Inpp5d		6.6138e-59	-0.356	0.3	0.381	9.86844e-55	1	Sh2d3c		2.35025e-09	0.631	0.682	0.838	3.50681e-05	2	Rfx7		0	-1.896
7.94865e-235	0.333	0.94	0.823	1.18602e-230	0	Arhgap45		0	0.389	0.998	0.91	0	0	H3f3a		5.1968e-137	-0.616	0.271	0.403	7.75415e-133	0	Hs3st1		6.56819e-244	0.8	0.708	0.45	9.80039e-240	1	Fam117b		4.46817e-47	-0.353	0.338	0.396	6.66695e-43	1	Dennd3		8.66853e-16	0.63	0.786	0.904	1.29343e-11	2	Snx29		0	-1.894
3.18061e-233	0.322	0.978	0.86	4.74579e-229	0	Ltb		6.3542e-186	0.388	0.809	0.638	9.4811e-182	0	Lmo2		2.38817e-124	-0.616	0.376	0.51	3.56339e-120	0	Cd69		3.31795e-253	0.788	0.686	0.41	4.95072e-249	1	Klf6		3.99292e-48	-0.35	0.303	0.387	5.95784e-44	1	Stambpl1		1.18136e-07	0.629	0.638	0.764	0.00176271	2	Smyd3		0	-1.881
1.25274e-229	0.294	0.962	0.803	1.86921e-225	0	Serf2		2.06807e-146	0.383	0.708	0.551	3.08576e-142	0	Cst3		3.53323e-107	-0.608	0.333	0.446	5.27193e-103	0	B4galt1		6.61387e-243	0.786	0.802	0.582	9.86855e-239	1	Plek		2.71562e-57	-0.347	0.295	0.383	4.05198e-53	1	Snapc3		1.07306e-09	0.622	0.753	0.892	1.60111e-05	2	Phf21a		0	-1.881
2.30439e-229	0.364	0.924	0.792	3.43838e-225	0	Sh3bp5		8.77166e-135	0.383	0.515	0.356	1.30882e-130	0	Bmyc		1.63491e-188	-0.604	0.373	0.556	2.43945e-184	0	Nlrc5		0	0.766	0.76	0.353	0	1	Sik1		1.7636e-43	-0.347	0.416	0.475	2.63147e-39	1	Cept1		2.42119e-08	0.622	0.672	0.829	0.000361266	2	Lrba		0	-1.863
6.7839e-229	0.329	0.972	0.864	1.01223e-224	0	March1		0	0.376	0.995	0.864	0	0	Pfn1		2.62606e-93	-0.604	0.456	0.539	3.91834e-89	0	Fam117b		0	0.75	0.979	0.886	0	1	Ssh2		9.81072e-43	-0.341	0.352	0.417	1.46386e-38	1	Clec2i		1.24306e-13	0.618	0.817	0.916	1.85478e-09	2	March1		0	-1.834
8.3232e-223	0.303	0.983	0.917	1.2419e-218	0	Snx2		9.15289e-146	0.375	0.747	0.601	1.3657e-141	0	Cnn2		6.34133e-122	-0.583	0.53	0.635	9.46189e-118	0	Gramd3		2.21258e-195	0.745	0.655	0.424	3.3014e-191	1	Jak2		3.18359e-56	-0.336	0.133	0.209	4.75023e-52	1	Edaradd		1.42338e-07	0.614	0.753	0.906	0.00212383	2	Exoc4		0	-1.834
1.26495e-221	-0.669	0.167	0.341	1.88743e-217	0	Irs2		6.57261e-186	0.373	0.694	0.474	9.80699e-182	0	Rnf144a		4.61112e-188	-0.582	0.122	0.27	6.88025e-184	0	Nr4a1		0	0.735	0.958	0.835	0	1	Rel		3.92413e-41	-0.331	0.387	0.44	5.8552e-37	1	Lars2		1.35888e-06	0.614	0.639	0.819	0.0202759	2	Ankrd17		0	-1.816
5.19493e-221	-0.868	0.02	0.137	7.75136e-217	0	Iigp1		2.89546e-130	0.372	0.526	0.363	4.32031e-126	0	Calhm2		6.80808e-89	-0.568	0.254	0.351	1.01583e-84	0	Cd44		2.51866e-294	0.735	0.961	0.854	3.75809e-290	1	Ppp1r16b		4.21486e-48	-0.327	0.484	0.538	6.28899e-44	1	Cyb561a3		1.10537e-10	0.611	0.222	0.282	1.64932e-06	2	Ms4a6c		0	-1.802
2.96359e-218	-0.738	0.208	0.398	4.42198e-214	0	Tlr7		3.98115e-157	0.367	0.777	0.631	5.94028e-153	0	Lbh		1.60624e-98	-0.564	0.665	0.721	2.39667e-94	0	Cd83		6.73056e-176	0.72	0.758	0.568	1.00427e-171	1	Eif2ak3		3.69948e-59	-0.326	0.345	0.43	5.52e-55	1	Mgat1		9.2356e-11	0.609	0.789	0.934	1.37804e-06	2	Msi2		0	-1.772
3.89927e-218	0.27	0.975	0.83	5.8181e-214	0	Cfl1		3.65693e-191	0.366	0.836	0.654	5.45651e-187	0	Gmfg		1.35204e-135	-0.557	0.03	0.108	2.01737e-131	0	Ighg1		0	0.717	0.949	0.827	0	1	Pde4b		1.38685e-89	-0.324	0.078	0.154	2.06933e-85	1	Fam129c		2.10415e-06	0.608	0.656	0.833	0.0313961	2	Susd6		0	-1.74
2.43309e-217	0.347	0.95	0.814	3.63041e-213	0	Fcmr		3.42476e-148	0.366	0.624	0.429	5.11008e-144	0	Neurl3		1.41113e-96	-0.554	0.627	0.695	2.10555e-92	0	Stat1		1.96827e-213	0.716	0.532	0.253	2.93686e-209	1	Gch1		1.81468e-32	-0.316	0.264	0.321	2.70769e-28	1	Mdfic		4.58052e-10	0.603	0.716	0.817	6.8346e-06	2	Tmem163		0	-1.731
1.71461e-216	-0.668	0.104	0.263	2.55837e-212	0	Rilpl2		2.30439e-229	0.364	0.924	0.792	3.43838e-225	0	Sh3bp5		2.84506e-142	-0.549	0.266	0.425	4.24511e-138	0	Serpina3g		0	0.714	0.985	0.893	0	1	Cyth1		1.19993e-36	-0.315	0.419	0.474	1.79042e-32	1	Tia1		3.19686e-07	0.602	0.728	0.888	0.00477004	2	Strbp		0	-1.672
9.21422e-216	0.329	0.953	0.816	1.37485e-211	0	Calm1		6.50297e-148	0.358	0.856	0.737	9.70308e-144	0	Abhd17b		8.52505e-67	-0.535	0.605	0.67	1.27202e-62	0	Cacna1e		3.22116e-289	0.706	0.935	0.79	4.80629e-285	1	Ero1lb		6.5672e-35	-0.309	0.321	0.383	9.79892e-31	1	Zfp398		1.17816e-06	0.601	0.498	0.649	0.0175793	2	Pou2f1		0	-1.653
1.42669e-214	-0.725	0.101	0.268	2.12876e-210	0	Ccnd2		2.04608e-99	0.358	0.497	0.348	3.05295e-95	0	Clec2i		2.08972e-161	-0.531	0.199	0.362	3.11808e-157	0	S100a9		2.37843e-280	0.688	0.724	0.429	3.54886e-276	1	Kpna1		3.87098e-56	-0.303	0.192	0.276	5.77589e-52	1	Zfp961		1.41073e-27	0.595	0.91	0.981	2.10496e-23	2	Nedd9		0	-1.65
2.84119e-203	0.419	0.787	0.613	4.23934e-199	0	Ppdpf		5.95527e-132	0.356	0.685	0.524	8.88586e-128	0	Gimap3		7.86517e-161	-0.521	0.194	0.355	1.17356e-156	0	Kdm6b		2.39458e-231	0.683	0.516	0.208	3.57295e-227	1	Irs2		4.03324e-38	-0.299	0.568	0.619	6.018e-34	1	AC149090.1		9.14451e-10	0.593	0.745	0.866	1.36445e-05	2	Satb1		0	-1.641
1.48093e-202	0.414	0.761	0.577	2.2097e-198	0	Prkd2		0	0.35	0.994	0.911	0	0	Coro1a		8.28859e-138	-0.512	0.05	0.152	1.23674e-133	0	Zc3h12c		2.54466e-153	0.672	0.428	0.19	3.79689e-149	1	Jun		1.30635e-33	-0.297	0.389	0.444	1.94921e-29	1	Zfp950		9.29376e-19	0.588	0.889	0.977	1.38672e-14	2	Fli1		0	-1.632
3.59083e-200	-0.759	0.093	0.234	5.35787e-196	0	Fcrl5		2.43309e-217	0.347	0.95	0.814	3.63041e-213	0	Fcmr		5.54823e-94	-0.492	0.431	0.533	8.27851e-90	0	Kpna1		6.73656e-270	0.658	0.769	0.477	1.00516e-265	1	Phlpp1		1.00168e-45	-0.292	0.291	0.363	1.49461e-41	1	Foxk1		6.43603e-07	0.581	0.703	0.834	0.0096032	2	Ptprj		0	-1.629
1.20206e-199	0.29	0.949	0.807	1.7936e-195	0	Gnai2		3.40884e-198	0.346	0.911	0.763	5.08633e-194	0	Myl12b		1.25053e-170	-0.491	0.093	0.235	1.86592e-166	0	Dusp1		0	0.641	0.925	0.635	0	1	Cd83		3.36644e-60	-0.29	0.071	0.142	5.02306e-56	1	Hist1h2be		9.62544e-09	0.579	0.204	0.274	0.000143621	2	Lrrc4		0	-1.626
1.11049e-198	-0.859	0.481	0.624	1.65696e-194	0	Pde3b		5.42869e-128	0.341	0.49	0.305	8.10014e-124	0	Cacna1i		2.72851e-81	-0.488	0.183	0.273	4.0712e-77	0	Rell1		1.46053e-134	0.628	0.764	0.583	2.17925e-130	1	Pkib		4.96583e-41	-0.289	0.381	0.439	7.40952e-37	1	Rnf167		6.91334e-15	0.577	0.847	0.93	1.03154e-10	2	Ccnd3		0	-1.623
3.40884e-198	0.346	0.911	0.763	5.08633e-194	0	Myl12b		1.62523e-140	0.338	0.841	0.703	2.42501e-136	0	Arhgef3		4.80663e-149	-0.484	0.141	0.287	7.17198e-145	0	S100a8		0	0.615	0.883	0.664	0	1	Kras		1.02392e-39	-0.288	0.24	0.305	1.5278e-35	1	Orai2		7.1189e-08	0.576	0.765	0.912	0.00106221	2	Slc9a7		0	-1.613
5.52658e-195	-0.835	0.184	0.35	8.24621e-191	0	Fos		7.17006e-119	0.338	0.626	0.467	1.06984e-114	0	Dgka		2.78146e-105	-0.482	0.268	0.396	4.15021e-101	0	Dusp16		0	0.612	0.994	0.896	0	1	Srgn		3.76085e-71	-0.285	0.128	0.216	5.61157e-67	1	Lynx1		7.44647e-09	0.563	0.831	0.96	0.000111109	2	Tnrc6b		0	-1.602
3.1216e-193	0.409	0.79	0.624	4.65774e-189	0	Rabac1		4.37883e-102	0.338	0.511	0.373	6.53365e-98	0	Fxyd5		3.36427e-65	-0.481	0.308	0.395	5.01983e-61	0	Mctp2		0	0.597	0.972	0.844	0	1	Gdi2		1.20178e-46	-0.279	0.178	0.245	1.79318e-42	1	Tmem154		6.54788e-07	0.56	0.73	0.873	0.0097701	2	Cmah		0	-1.584
5.21305e-192	0.303	0.962	0.856	7.77839e-188	0	Gimap6		3.51765e-121	0.337	0.583	0.431	5.24868e-117	0	Il16		2.85707e-140	-0.48	0.627	0.73	4.26304e-136	0	Sp140		1.15184e-187	0.596	0.513	0.237	1.71866e-183	1	Crem		7.94605e-50	-0.278	0.185	0.261	1.18563e-45	1	Vamp1		1.23005e-10	0.554	0.8	0.942	1.83536e-06	2	Dgkd		0	-1.569
2.4377e-191	0.291	0.978	0.901	3.63729e-187	0	Smim14		4.03755e-96	0.337	0.499	0.374	6.02443e-92	0	Gimap9		1.50095e-143	-0.467	0.081	0.2	2.23956e-139	0	Nedd4		2.37852e-237	0.592	0.766	0.513	3.54898e-233	1	Cep120		2.39418e-29	-0.273	0.164	0.222	3.57236e-25	1	Map2k6		4.36653e-08	0.553	0.71	0.843	0.00065153	2	Xylt1		0	-1.544
3.65693e-191	0.366	0.836	0.654	5.45651e-187	0	Gmfg		7.94865e-235	0.333	0.94	0.823	1.18602e-230	0	Arhgap45		4.20269e-99	-0.461	0.213	0.332	6.27083e-95	0	Dclre1c		2.74769e-90	0.592	0.325	0.169	4.09983e-86	1	Flnb		2.09829e-42	-0.268	0.162	0.22	3.13086e-38	1	Gcnt1		1.69878e-07	0.553	0.765	0.849	0.00253476	2	Inpp4b		0	-1.539
1.63491e-188	-0.604	0.373	0.556	2.43945e-184	0	Nlrc5		4.52078e-162	0.333	0.861	0.699	6.74545e-158	0	Sell		1.10889e-87	-0.459	0.297	0.42	1.65458e-83	0	Carmil1		1.22659e-183	0.59	0.425	0.155	1.8302e-179	1	Nr4a1		1.89415e-37	-0.26	0.199	0.262	2.82626e-33	1	Stard5		2.24263e-21	0.552	0.929	0.993	3.34623e-17	2	Mbnl1		0	-1.533
4.61112e-188	-0.582	0.122	0.27	6.88025e-184	0	Nr4a1		2.46585e-151	0.333	0.847	0.703	3.6793e-147	0	Grcc10		5.53288e-75	-0.454	0.195	0.288	8.25561e-71	0	Bcl2a1b		2.70728e-190	0.581	0.645	0.39	4.03954e-186	1	Gpr171		6.42862e-31	-0.259	0.379	0.442	9.59214e-27	1	Map3k14		1.12608e-08	0.541	0.818	0.956	0.000168023	2	Arid1b		0	-1.516
2.00646e-187	-0.762	0.227	0.382	2.99383e-183	0	Ptpn22		2.40983e-137	0.332	0.643	0.461	3.59571e-133	0	Itgb7		1.1053e-95	-0.442	0.22	0.345	1.64922e-91	0	Crem		1.92047e-224	0.58	0.495	0.198	2.86554e-220	1	Coq10b		5.96728e-49	-0.257	0.115	0.187	8.90377e-45	1	Hes1		1.35533e-13	0.54	0.867	0.971	2.02229e-09	2	Baz2b		0	-1.492
1.65174e-186	-0.636	0.144	0.3	2.46456e-182	0	Jun		2.23173e-105	0.332	0.566	0.422	3.32996e-101	0	Tubb4b		2.15669e-139	-0.43	0.173	0.319	3.218e-135	0	Ppp1r15a		1.98025e-194	0.573	0.516	0.233	2.95473e-190	1	Kdm6b		3.72355e-34	-0.254	0.283	0.345	5.55591e-30	1	Ppt1		2.24571e-12	0.54	0.855	0.963	3.35083e-08	2	Slc12a6		0	-1.482
2.1124e-186	-0.617	0.333	0.51	3.15192e-182	0	Sik1		0	0.331	1	0.92	0	0	Fau		2.82993e-69	-0.428	0.669	0.726	4.22254e-65	0	Stat3		1.9037e-139	0.57	0.651	0.456	2.8405e-135	1	Litaf		3.15518e-30	-0.253	0.183	0.239	4.70785e-26	1	Golph3l		1.20092e-09	0.539	0.857	0.967	1.7919e-05	2	Camk2d		0	-1.471
6.3542e-186	0.388	0.809	0.638	9.4811e-182	0	Lmo2		3.47823e-126	0.331	0.729	0.583	5.18986e-122	0	Ier5		1.8947e-139	-0.42	0.066	0.176	2.82708e-135	0	Myc		1.03094e-147	0.569	0.738	0.555	1.53827e-143	1	Gramd3		3.16977e-26	-0.252	0.255	0.311	4.72962e-22	1	Stat2		6.47552e-15	0.535	0.872	0.961	9.66213e-11	2	Runx1		0	-1.467
6.57261e-186	0.373	0.694	0.474	9.80699e-182	0	Rnf144a		3.35006e-105	0.33	0.549	0.415	4.99863e-101	0	Ppp1r18		1.69183e-130	-0.417	0.056	0.161	2.52438e-126	0	Uck2		3.92109e-88	0.564	0.352	0.198	5.85066e-84	1	Bcl2l11		1.06767e-61	-0.25	0.111	0.19	1.59307e-57	1	Thap2		1.40078e-06	0.535	0.712	0.862	0.020901	2	Plcl2		0	-1.465
2.43829e-184	0.416	0.795	0.635	3.63817e-180	0	Tnfrsf13c		5.18734e-98	0.33	0.552	0.417	7.74003e-94	0	Gimap7		3.31871e-72	-0.412	0.307	0.409	4.95185e-68	0	Mdn1		1.89021e-189	0.557	0.677	0.416	2.82038e-185	1	Ccr7										7.89069e-13	0.529	0.852	0.951	1.17737e-08	2	Prkce		0	-1.458
4.28819e-183	-1.291	0.066	0.184	6.3984e-179	0	Sox5		6.7839e-229	0.329	0.972	0.864	1.01223e-224	0	March1		1.42016e-74	-0.411	0.137	0.229	2.11902e-70	0	Itgb1		1.78297e-82	0.555	0.186	0.049	2.66038e-78	1	Ighg1										1.41012e-18	0.505	0.93	0.987	2.10404e-14	2	Foxn3		0	-1.458
6.20144e-183	0.419	0.877	0.72	9.25318e-179	0	Crip1		9.21422e-216	0.329	0.953	0.816	1.37485e-211	0	Calm1		7.87388e-73	-0.408	0.219	0.327	1.17486e-68	0	Lamc1		6.87107e-302	0.548	0.864	0.607	1.02523e-297	1	Pnrc1										2.04839e-06	0.476	0.848	0.97	0.030564	2	Wdfy4		0	-1.447
3.55542e-182	-0.895	0.604	0.69	5.30504e-178	0	Junb		2.10988e-122	0.329	0.67	0.505	3.14815e-118	0	Gpr174		5.85934e-77	-0.406	0.157	0.265	8.74273e-73	0	Il9r		6.55044e-172	0.538	0.434	0.191	9.77392e-168	1	Got1										7.82712e-09	0.465	0.899	0.983	0.000116788	2	Ikzf3		0	-1.444
1.06665e-181	0.423	0.783	0.621	1.59155e-177	0	Gpx1		2.0956e-100	0.326	0.576	0.432	3.12685e-96	0	Trim34a		2.77216e-69	-0.403	0.303	0.406	4.13634e-65	0	Ell2		1.27467e-225	0.532	0.609	0.291	1.90194e-221	1	Cxcr4										2.87289e-06	0.451	0.862	0.964	0.0428663	2	Btla		0	-1.441
4.2408e-179	0.475	0.67	0.48	6.3277e-175	0	Emp3		0	0.325	0.999	0.931	0	0	Cd79a		6.90603e-59	-0.399	0.398	0.48	1.03045e-54	0	Tspan14		2.97123e-158	0.528	0.635	0.402	4.43337e-154	1	Ier2										1.26525e-12	0.426	0.94	0.996	1.88789e-08	2	Pax5		0	-1.438
8.31002e-178	-0.669	0.248	0.41	1.23994e-173	0	Pim1		2.25018e-119	0.325	0.57	0.407	3.35749e-115	0	Icosl		4.15067e-39	-0.396	0.17	0.223	6.19322e-35	0	Flnb		1.65037e-170	0.519	0.38	0.143	2.46252e-166	1	Cebpb										1.95115e-08	0.387	0.936	0.994	0.000291131	2	Lyn		0	-1.437
6.77621e-174	0.284	0.952	0.843	1.01108e-169	0	H2-Ob		3.18061e-233	0.322	0.978	0.86	4.74579e-229	0	Ltb		6.75995e-49	-0.392	0.597	0.661	1.00865e-44	0	Sik3		3.879e-91	0.519	0.37	0.202	5.78785e-87	1	Rell1										8.74576e-07	0.324	0.579	0.858	0.0130495	2	Brd4		0	-1.433
1.02715e-172	0.266	0.952	0.813	1.53261e-168	0	Ptprcap		1.93931e-136	0.322	0.817	0.666	2.89364e-132	0	Txnip		3.86993e-75	-0.39	0.088	0.159	5.77432e-71	0	Myof		1.66198e-292	0.515	0.976	0.868	2.47985e-288	1	Lrrk2										5.42445e-07	0.316	0.665	0.918	0.00809382	2	Rock1		0	-1.432
5.73193e-172	-0.918	0.47	0.576	8.55261e-168	0	Vps37b		5.76391e-117	0.318	0.704	0.557	8.60033e-113	0	Add1		2.16075e-62	-0.39	0.186	0.29	3.22406e-58	0	Grk5		4.71371e-162	0.515	0.851	0.689	7.03332e-158	1	Stt3b										1.01032e-06	0.316	0.556	0.828	0.0150749	2	Stk10		0	-1.42
6.79641e-172	-0.683	0.406	0.554	1.01409e-167	0	Litaf		1.59417e-109	0.313	0.706	0.567	2.37867e-105	0	S100a11		8.31273e-123	-0.382	0.09	0.203	1.24034e-118	0	Dusp10		1.63513e-196	0.514	0.847	0.648	2.43977e-192	1	Epb41										1.53068e-07	0.314	0.526	0.805	0.00228392	2	Stag2		0	-1.409
1.25053e-170	-0.491	0.093	0.235	1.86592e-166	0	Dusp1		7.56163e-118	0.312	0.692	0.543	1.12827e-113	0	Gga2		1.34447e-69	-0.382	0.164	0.25	2.00609e-65	0	Marcks		2.34968e-142	0.506	0.543	0.295	3.50595e-138	1	Pim1										3.11635e-06	0.311	0.451	0.719	0.0464991	2	Sltm		0	-1.389
4.83517e-168	-0.64	0.44	0.602	7.21456e-164	0	Phlpp1		2.47825e-91	0.312	0.406	0.284	3.6978e-87	0	Tnfaip8l2		1.43091e-97	-0.38	0.068	0.168	2.13506e-93	0	Hivep3		6.96782e-137	0.506	0.392	0.173	1.03967e-132	1	Erlin1										5.35832e-07	0.307	0.447	0.723	0.00799515	2	Qk		0	-1.389
4.79841e-166	0.284	0.928	0.796	7.15971e-162	0	Serp1		0	0.311	0.999	0.902	0	0	Tpt1		1.37546e-69	-0.38	0.709	0.769	2.05232e-65	0	Gls		5.56993e-205	0.499	0.876	0.674	8.3109e-201	1	Btg2										1.43544e-09	0.306	0.616	0.893	2.14182e-05	2	Wasf2		0	-1.378
7.38316e-166	0.309	0.93	0.82	1.10164e-161	0	Crlf3		7.38316e-166	0.309	0.93	0.82	1.10164e-161	0	Crlf3		3.3484e-42	-0.379	0.199	0.267	4.99615e-38	0	Nfkbid		1.10285e-114	0.49	0.612	0.412	1.64556e-110	1	Dhx40										7.08684e-07	0.303	0.534	0.807	0.0105743	2	Cnot6l		0	-1.374
6.03821e-163	-0.94	0.436	0.58	9.00962e-159	0	Zeb2		5.66197e-89	0.309	0.366	0.24	8.44822e-85	0	S1pr4		1.13473e-89	-0.378	0.095	0.187	1.69313e-85	0	Il6st		2.02851e-196	0.486	0.946	0.847	3.02675e-192	1	Pik3ap1										6.87075e-07	0.301	0.414	0.698	0.0102518	2	Pkn1		0	-1.35
4.52078e-162	0.333	0.861	0.699	6.74545e-158	0	Sell		1.62712e-106	0.308	0.691	0.558	2.42783e-102	0	Krtcap2		4.92376e-74	-0.375	0.101	0.188	7.34675e-70	0	Pde4d		1.33685e-152	0.486	0.704	0.484	1.99472e-148	1	Tcp11l2										1.32833e-06	0.301	0.368	0.63	0.0198199	2	Rlf		0	-1.342
2.08972e-161	-0.531	0.199	0.362	3.11808e-157	0	S100a9		7.98517e-160	0.304	0.933	0.844	1.19147e-155	0	Myh9		2.2323e-43	-0.375	0.195	0.255	3.33082e-39	0	Bcl2l11		1.96103e-175	0.483	0.85	0.663	2.92605e-171	1	Stat3										3.64256e-07	0.298	0.372	0.651	0.00543506	2	Luc7l3		0	-1.341
7.86517e-161	-0.521	0.194	0.355	1.17356e-156	0	Kdm6b		7.7995e-112	0.304	0.706	0.565	1.16376e-107	0	Tspan32		2.47203e-82	-0.373	0.215	0.326	3.68851e-78	0	Ifrd1		5.42425e-161	0.482	0.338	0.113	8.09353e-157	1	Rhob										5.11111e-10	0.296	0.399	0.683	7.62628e-06	2	Spop		0	-1.329
7.98517e-160	0.304	0.933	0.844	1.19147e-155	0	Myh9		8.3232e-223	0.303	0.983	0.917	1.2419e-218	0	Snx2		7.61089e-95	-0.37	0.119	0.217	1.13562e-90	0	Tnfaip3		1.00669e-251	0.479	0.928	0.759	1.50208e-247	1	Cerk										4.55986e-07	0.296	0.568	0.841	0.00680377	2	Etnk1		0	-1.328
2.34083e-159	0.408	0.594	0.418	3.49275e-155	0	Hhex		5.21305e-192	0.303	0.962	0.856	7.77839e-188	0	Gimap6		8.57736e-62	-0.37	0.103	0.181	1.27983e-57	0	Egr3		2.22758e-150	0.476	0.675	0.451	3.32378e-146	1	Rab43										2.36441e-09	0.295	0.47	0.773	3.52794e-05	2	Snrnp70		0	-1.325
9.95407e-159	0.256	0.926	0.768	1.48525e-154	0	Snrpg		2.5141e-108	0.302	0.717	0.577	3.7513e-104	0	Tnfrsf13b		3.67812e-77	-0.368	0.159	0.26	5.48812e-73	0	Bzw2		1.68909e-137	0.474	0.615	0.399	2.5203e-133	1	Irak3										2.22606e-07	0.293	0.493	0.763	0.00332151	2	Senp7		0	-1.323
1.76964e-157	-0.341	0.015	0.1	2.64048e-153	0	Ahr		1.90937e-294	0.301	0.991	0.881	2.84898e-290	0	Shisa5		9.80553e-38	-0.367	0.542	0.613	1.46308e-33	0	Prkca		2.40255e-80	0.474	0.924	0.869	3.58484e-76	1	Malt1										1.94432e-07	0.291	0.446	0.729	0.00290112	2	Rbm26		0	-1.322
3.98115e-157	0.367	0.777	0.631	5.94028e-153	0	Lbh		2.42213e-89	0.301	0.501	0.379	3.61407e-85	0	Dnajc9		1.41913e-46	-0.365	0.532	0.591	2.11748e-42	0	Cep120		1.57501e-155	0.467	0.711	0.488	2.35008e-151	1	Avl9										7.02321e-07	0.29	0.293	0.549	0.0104793	2	Drg1		0	-1.319
8.64042e-157	0.437	0.639	0.465	1.28924e-152	0	Pxdc1		8.75198e-118	0.299	0.643	0.483	1.30588e-113	0	Rassf2		6.0878e-56	-0.364	0.273	0.362	9.0836e-52	0	Ifi213		1.31234e-106	0.467	0.443	0.242	1.95815e-102	1	Lamc1										1.09906e-06	0.289	0.382	0.635	0.0163991	2	Xrn1		0	-1.316
8.94068e-156	-0.699	0.095	0.224	1.33404e-151	0	Fosb		2.16073e-107	0.299	0.728	0.601	3.22403e-103	0	Cd48		3.57273e-39	-0.358	0.309	0.383	5.33087e-35	0	Kdm2b		1.04679e-185	0.463	0.78	0.533	1.56191e-181	1	Abca1										4.56461e-08	0.286	0.552	0.834	0.000681086	2	Clk1		0	-1.305
5.73376e-152	0.29	0.895	0.787	8.55534e-148	0	Arhgef1		7.96407e-136	0.298	0.869	0.739	1.18832e-131	0	Filip1l		6.83055e-31	-0.358	0.461	0.512	1.01919e-26	0	Zdhhc14		2.03585e-307	0.461	0.957	0.801	3.03769e-303	1	Srsf5										1.83654e-06	0.286	0.433	0.697	0.0274029	2	Zmynd8		0	-1.302
2.46585e-151	0.333	0.847	0.703	3.6793e-147	0	Grcc10		6.75215e-102	0.298	0.714	0.584	1.00749e-97	0	Reep5		2.06225e-62	-0.355	0.433	0.53	3.07708e-58	0	Suco		5.45682e-196	0.458	0.922	0.784	8.14212e-192	1	Aff4										9.06321e-11	0.284	0.431	0.729	1.35232e-06	2	Gsk3b		0	-1.286
4.80663e-149	-0.484	0.141	0.287	7.17198e-145	0	S100a8		1.00154e-118	0.297	0.738	0.576	1.4944e-114	0	Serpinb1a		9.81186e-86	-0.354	0.117	0.216	1.46403e-81	0	Rgs2		1.23041e-102	0.458	0.29	0.114	1.8359e-98	1	Il6st										1.42079e-08	0.284	0.424	0.715	0.000211996	2	Taf15		0	-1.283
3.42476e-148	0.366	0.624	0.429	5.11008e-144	0	Neurl3		3.06723e-98	0.297	0.728	0.607	4.57661e-94	0	Tsc22d4		6.25494e-47	-0.354	0.485	0.565	9.333e-43	0	Gnaq		7.75582e-100	0.451	0.517	0.325	1.15725e-95	1	Ell2										4.79556e-07	0.284	0.685	0.912	0.00715545	2	Add3		0	-1.275
6.50297e-148	0.358	0.856	0.737	9.70308e-144	0	Abhd17b		4.65242e-74	0.297	0.499	0.399	6.94188e-70	0	Dpm3		1.11278e-50	-0.352	0.489	0.567	1.66038e-46	0	Avl9		2.41166e-262	0.45	0.936	0.75	3.59844e-258	1	Ubc										2.75738e-06	0.284	0.402	0.671	0.0411429	2	Epc1		0	-1.273
1.27572e-147	-0.767	0.565	0.685	1.90351e-143	0	Arhgap24		2.3961e-68	0.296	0.512	0.376	3.57522e-64	0	Pip5k1b		7.81941e-46	-0.352	0.273	0.34	1.16673e-41	0	Gch1		2.53392e-109	0.448	0.184	0.035	3.78087e-105	1	Plk2										4.39091e-09	0.281	0.578	0.86	6.55167e-05	2	Arhgef1		0	-1.271
1.08591e-146	0.404	0.471	0.291	1.62028e-142	0	Trim59		0	0.295	0.997	0.885	0	0	Cd52		4.72861e-53	-0.35	0.326	0.425	7.05556e-49	0	Rapgef5		1.13913e-117	0.447	0.504	0.3	1.6997e-113	1	Snap23										1.16974e-06	0.281	0.394	0.651	0.0174537	2	Trim44		0	-1.268
2.06807e-146	0.383	0.708	0.551	3.08576e-142	0	Cst3		5.89033e-93	0.295	0.576	0.447	8.78896e-89	0	Gpsm3		1.81244e-37	-0.349	0.384	0.464	2.70434e-33	0	Vav3		0	0.444	0.996	0.886	0	1	Eif1										2.87676e-09	0.28	0.391	0.656	4.29241e-05	2	Stx8		0	-1.264
9.15289e-146	0.375	0.747	0.601	1.3657e-141	0	Cnn2		7.99073e-82	0.295	0.564	0.453	1.1923e-77	0	Gm11808		3.2212e-37	-0.346	0.23	0.304	4.80636e-33	0	Cdk6		9.86728e-80	0.432	0.231	0.091	1.4723e-75	1	Uck2										7.17699e-08	0.28	0.498	0.766	0.00107088	2	Sema4d		0	-1.263
1.50095e-143	-0.467	0.081	0.2	2.23956e-139	0	Nedd4		1.25274e-229	0.294	0.962	0.803	1.86921e-225	0	Serf2		2.39006e-58	-0.345	0.14	0.225	3.56621e-54	0	Jchain		1.77605e-117	0.431	0.553	0.351	2.65005e-113	1	Isy1										2.47645e-08	0.279	0.345	0.616	0.000369511	2	Kcmf1		0	-1.262
2.84506e-142	-0.549	0.266	0.425	4.24511e-138	0	Serpina3g		3.97569e-107	0.293	0.78	0.647	5.93213e-103	0	Hmgn1		2.60702e-43	-0.345	0.454	0.528	3.88994e-39	0	Irf1		1.50436e-206	0.429	0.978	0.903	2.24466e-202	1	Ccnd3										8.48512e-08	0.279	0.532	0.783	0.00126606	2	Ankrd12		0	-1.26
2.19755e-141	-0.327	0.04	0.139	3.27896e-137	0	Bhlhe40		1.24351e-102	0.292	0.698	0.557	1.85544e-98	0	Ypel3		1.76964e-157	-0.341	0.015	0.1	2.64048e-153	0	Ahr		0	0.426	0.996	0.93	0	1	Btg1										7.59877e-07	0.279	0.416	0.699	0.0113381	2	Ddx17		0	-1.257
6.12098e-141	0.255	0.918	0.783	9.13311e-137	0	Myl6		2.4377e-191	0.291	0.978	0.901	3.63729e-187	0	Smim14		7.67838e-107	-0.341	0.064	0.159	1.14569e-102	0	Dusp5		5.09535e-140	0.423	0.478	0.248	7.60277e-136	1	Arid5a										4.83836e-09	0.278	0.47	0.76	7.21932e-05	2	Ggnbp2		0	-1.256
1.62523e-140	0.338	0.841	0.703	2.42501e-136	0	Arhgef3		2.4553e-89	0.291	0.329	0.204	3.66355e-85	0	Adrb2		7.90419e-97	-0.341	0.169	0.29	1.17938e-92	0	Got1		3.22945e-143	0.42	0.882	0.734	4.81867e-139	1	Atp2b1										3.10337e-06	0.278	0.354	0.609	0.0463053	2	Uri1		0	-1.251
2.85707e-140	-0.48	0.627	0.73	4.26304e-136	0	Sp140		4.40817e-87	0.291	0.556	0.433	6.57743e-83	0	Bin2		3.90229e-55	-0.337	0.419	0.51	5.8226e-51	0	Abcg1		6.29961e-109	0.418	0.226	0.065	9.39964e-105	1	Socs3										2.24714e-10	0.276	0.524	0.814	3.35296e-06	2	Cdc42se2		0	-1.249
1.8947e-139	-0.42	0.066	0.176	2.82708e-135	0	Myc		1.20206e-199	0.29	0.949	0.807	1.7936e-195	0	Gnai2		2.19234e-55	-0.336	0.44	0.536	3.27118e-51	0	Rab43		3.97864e-81	0.417	0.416	0.241	5.93654e-77	1	Prim2										2.43078e-06	0.276	0.299	0.537	0.0362697	2	Mindy2		0	-1.245
2.15669e-139	-0.43	0.173	0.319	3.218e-135	0	Ppp1r15a		5.73376e-152	0.29	0.895	0.787	8.55534e-148	0	Arhgef1		1.96542e-29	-0.335	0.164	0.216	2.9326e-25	0	Mfhas1		7.31246e-94	0.416	0.594	0.405	1.09109e-89	1	Fyn										1.73301e-06	0.275	0.729	0.946	0.0258582	2	Kmt2e		0	-1.235
1.60314e-138	0.264	0.892	0.76	2.39205e-134	0	Ctsh		5.41981e-96	0.288	0.801	0.681	8.0869e-92	0	Cotl1		4.21337e-65	-0.331	0.163	0.257	6.28678e-61	0	Erlin1		2.28784e-127	0.413	0.598	0.376	3.41369e-123	1	Gpr132										3.47553e-09	0.274	0.549	0.831	5.18583e-05	2	Plekha2		0	-1.234
8.28859e-138	-0.512	0.05	0.152	1.23674e-133	0	Zc3h12c		1.94316e-93	0.285	0.632	0.494	2.89939e-89	0	Cnn3		1.58628e-53	-0.331	0.211	0.305	2.36689e-49	0	Iqcb1		9.41451e-148	0.412	0.96	0.888	1.40474e-143	1	Dmxl1										7.25847e-08	0.274	0.589	0.831	0.00108304	2	Tnfaip8		0	-1.234
2.40983e-137	0.332	0.643	0.461	3.59571e-133	0	Itgb7		3.20423e-75	0.285	0.466	0.326	4.78103e-71	0	Slc14a1		7.07136e-27	-0.328	0.45	0.515	1.05512e-22	0	Hdac8		1.21745e-92	0.41	0.604	0.425	1.81655e-88	1	Zyg11b										2.10675e-06	0.272	0.398	0.643	0.0314349	2	Nxpe3		0	-1.232
5.1968e-137	-0.616	0.271	0.403	7.75415e-133	0	Hs3st1		6.77621e-174	0.284	0.952	0.843	1.01108e-169	0	H2-Ob		2.19755e-141	-0.327	0.04	0.139	3.27896e-137	0	Bhlhe40		2.23221e-185	0.403	0.879	0.663	3.33068e-181	1	Stat4										3.39571e-10	0.271	0.49	0.772	5.06673e-06	2	Gng2		0	-1.23
1.93931e-136	0.322	0.817	0.666	2.89364e-132	0	Txnip		4.79841e-166	0.284	0.928	0.796	7.15971e-162	0	Serp1		8.08322e-53	-0.325	0.1	0.174	1.2061e-48	0	Gng12		2.20384e-133	0.401	0.464	0.229	3.28835e-129	1	Tgif1										1.31173e-08	0.271	0.432	0.708	0.000195723	2	Pcmtd1		0	-1.23
7.96407e-136	0.298	0.869	0.739	1.18832e-131	0	Filip1l		3.86877e-94	0.284	0.654	0.519	5.77259e-90	0	B4galnt1		1.7924e-57	-0.324	0.516	0.604	2.67444e-53	0	Nup98		8.67394e-99	0.401	0.5	0.31	1.29424e-94	1	Fam43a										1.03221e-07	0.271	0.377	0.648	0.00154017	2	Cul1		0	-1.22
1.35204e-135	-0.557	0.03	0.108	2.01737e-131	0	Ighg1		1.1752e-75	0.281	0.569	0.442	1.75352e-71	0	Klf3		2.92535e-33	-0.324	0.241	0.3	4.36492e-29	0	Cd274		1.03846e-119	0.397	0.352	0.147	1.54948e-115	1	Cfap43										2.89209e-06	0.271	0.459	0.709	0.0431529	2	Cab39l		0	-1.219
8.77166e-135	0.383	0.515	0.356	1.30882e-130	0	Bmyc		2.04862e-67	0.281	0.335	0.227	3.05675e-63	0	Cd200		1.9453e-74	-0.32	0.213	0.321	2.90258e-70	0	Tgif1		7.04422e-108	0.394	0.704	0.527	1.05107e-103	1	Gna13										2.91549e-08	0.27	0.652	0.909	0.00043502	2	Ppp1r12a		0	-1.207
5.95527e-132	0.356	0.685	0.524	8.88586e-128	0	Gimap3		7.51494e-41	0.279	0.426	0.351	1.1213e-36	0	Tagln2		3.38685e-22	-0.32	0.362	0.416	5.05352e-18	0	Wwox		1.13476e-140	0.393	0.808	0.609	1.69317e-136	1	Sipa1l1										1.14314e-06	0.269	0.289	0.53	0.0170568	2	Ranbp9		0	-1.207
1.38029e-131	-0.281	0.038	0.138	2.05954e-127	0	Ffar2		5.966e-96	0.278	0.763	0.634	8.90187e-92	0	Dynll1		9.15623e-49	-0.317	0.184	0.27	1.3662e-44	0	Smad3		6.20151e-94	0.393	0.219	0.068	9.25328e-90	1	Klf4										1.81807e-06	0.268	0.303	0.548	0.0271275	2	Gatad2a		0	-1.202
1.69183e-130	-0.417	0.056	0.161	2.52438e-126	0	Uck2		1.52371e-85	0.278	0.521	0.389	2.27353e-81	0	Rhof		3.48579e-54	-0.314	0.373	0.465	5.20114e-50	0	C130026I21Rik		1.78442e-68	0.391	0.595	0.437	2.66254e-64	1	Samsn1										1.78847e-07	0.266	0.366	0.629	0.00266858	2	Pcm1		0	-1.199
2.89546e-130	0.372	0.526	0.363	4.32031e-126	0	Calhm2		5.61266e-64	0.277	0.254	0.157	8.37465e-60	0	Sfn		2.7471e-70	-0.313	0.597	0.691	4.09895e-66	0	H2-Q6		5.90305e-132	0.388	0.484	0.25	8.80793e-128	1	S100a9										6.04726e-07	0.266	0.508	0.762	0.00902311	2	Zfp318		0	-1.198
2.72087e-128	-0.959	0.268	0.376	4.05981e-124	0	Atxn1		8.01801e-113	0.276	0.681	0.517	1.19637e-108	0	Chchd10		1.55468e-40	-0.313	0.415	0.498	2.31973e-36	0	Fnip1		7.52016e-120	0.388	0.844	0.679	1.12208e-115	1	Pgap1										4.39134e-09	0.265	0.461	0.748	6.55233e-05	2	Ago2		0	-1.189
5.42869e-128	0.341	0.49	0.305	8.10014e-124	0	Cacna1i		5.71736e-98	0.276	0.7	0.556	8.53087e-94	0	Rasgrp2		1.0385e-106	-0.312	0.076	0.184	1.54955e-102	0	Gbp7		4.29945e-98	0.383	0.621	0.435	6.41521e-94	1	Abcg1										7.91744e-07	0.265	0.323	0.563	0.0118136	2	Uhrf2		0	-1.189
3.47823e-126	0.331	0.729	0.583	5.18986e-122	0	Ier5		1.42607e-77	0.275	0.425	0.306	2.12784e-73	0	Nrm		6.94619e-31	-0.311	0.366	0.438	1.03644e-26	0	Cdyl2		3.27586e-108	0.382	0.446	0.238	4.88791e-104	1	Ifrd1										9.37909e-09	0.264	0.371	0.643	0.000139945	2	Add1		0	-1.181
2.38817e-124	-0.616	0.376	0.51	3.56339e-120	0	Cd69		8.86818e-85	0.274	0.611	0.494	1.32322e-80	0	Lamtor2		6.58665e-54	-0.309	0.374	0.472	9.82794e-50	0	Pnpla8		4.26922e-88	0.382	0.18	0.046	6.37011e-84	1	Rnf125										2.51617e-07	0.264	0.259	0.493	0.00375438	2	Hibadh		0	-1.178
1.30719e-123	-0.308	0.025	0.106	1.95046e-119	0	Rnf125		8.84342e-69	0.274	0.473	0.369	1.31953e-64	0	Gm2000		1.30719e-123	-0.308	0.025	0.106	1.95046e-119	0	Rnf125		5.6447e-186	0.378	0.888	0.701	8.42246e-182	1	Il2rg										1.23586e-10	0.263	0.449	0.746	1.84403e-06	2	Thoc2		0	-1.177
8.31273e-123	-0.382	0.09	0.203	1.24034e-118	0	Dusp10		2.35819e-57	0.273	0.478	0.345	3.51865e-53	0	Maml3		6.23953e-56	-0.307	0.236	0.327	9.31e-52	0	Ifi47		1.96702e-75	0.376	0.396	0.234	2.935e-71	1	Iqcb1										1.15212e-09	0.263	0.437	0.726	1.71909e-05	2	Git2		0	-1.168
2.10988e-122	0.329	0.67	0.505	3.14815e-118	0	Gpr174		3.89927e-218	0.27	0.975	0.83	5.8181e-214	0	Cfl1		1.1257e-50	-0.306	0.243	0.328	1.67965e-46	0	Gnl3		2.78829e-67	0.369	0.778	0.675	4.1604e-63	1	Elmsan1										1.11089e-06	0.263	0.371	0.619	0.0165757	2	Nptn		0	-1.163
6.34133e-122	-0.583	0.53	0.635	9.46189e-118	0	Gramd3		5.14569e-89	0.27	0.681	0.561	7.67788e-85	0	Ost4		6.2441e-39	-0.303	0.351	0.435	9.31682e-35	0	Clic4		3.75677e-37	0.368	0.569	0.461	5.60547e-33	1	Cpm										2.1281e-07	0.261	0.334	0.59	0.00317533	2	Bicral		0	-1.162
1.5196e-121	-0.655	0.632	0.7	2.2674e-117	0	Plac8		6.78558e-79	0.269	0.502	0.382	1.01248e-74	0	Rnf167		6.63954e-89	-0.301	0.132	0.241	9.90686e-85	0	Zbp1		4.16111e-152	0.361	0.962	0.855	6.20879e-148	1	Zfp36l1										3.35598e-07	0.26	0.467	0.743	0.00500745	2	Cpsf6		0	-1.15
3.51765e-121	0.337	0.583	0.431	5.24868e-117	0	Il16		1.23068e-105	0.267	0.825	0.703	1.8363e-101	0	Ptp4a3		5.65614e-38	-0.301	0.54	0.592	8.43952e-34	0	Tmem131		1.70516e-132	0.358	0.731	0.525	2.54426e-128	1	Nup98										4.50661e-07	0.26	0.358	0.613	0.00672431	2	R3hdm2		0	-1.133
2.25018e-119	0.325	0.57	0.407	3.35749e-115	0	Icosl		1.02715e-172	0.266	0.952	0.813	1.53261e-168	0	Ptprcap		4.46859e-48	-0.299	0.473	0.557	6.66759e-44	0	Ddx3y		6.15638e-119	0.355	0.687	0.482	9.18593e-115	1	Rlim										7.76081e-09	0.258	0.377	0.651	0.000115799	2	Cr1l		0	-1.131
7.17006e-119	0.338	0.626	0.467	1.06984e-114	0	Dgka		1.41119e-79	0.265	0.376	0.251	2.10563e-75	0	AI467606		1.13758e-67	-0.297	0.197	0.305	1.69738e-63	0	Coq10b		2.61348e-69	0.355	0.781	0.657	3.89957e-65	1	Adgre5										8.93737e-09	0.257	0.446	0.724	0.000133354	2	Ube3a		0	-1.128
1.00154e-118	0.297	0.738	0.576	1.4944e-114	0	Serpinb1a		1.60314e-138	0.264	0.892	0.76	2.39205e-134	0	Ctsh		6.1288e-58	-0.297	0.24	0.34	9.14479e-54	0	Gm4070		7.23054e-211	0.353	0.879	0.621	1.07887e-206	1	Ly6a										1.60211e-06	0.257	0.402	0.663	0.0239051	2	Zup1		0	-1.126
7.56163e-118	0.312	0.692	0.543	1.12827e-113	0	Gga2		2.77582e-115	0.263	0.817	0.679	4.1418e-111	0	Ppp1ca		7.1043e-55	-0.297	0.21	0.3	1.06003e-50	0	Nampt		5.57981e-107	0.353	0.597	0.39	8.32563e-103	1	Pnpla8										6.73426e-07	0.256	0.341	0.587	0.0100482	2	Cbfb		0	-1.126
8.75198e-118	0.299	0.643	0.483	1.30588e-113	0	Rassf2		1.39084e-104	0.263	0.745	0.604	2.07527e-100	0	Sh3pxd2a		4.78315e-44	-0.295	0.292	0.377	7.13693e-40	0	Snap23		1.82201e-92	0.353	0.558	0.366	2.71862e-88	1	Smad7										1.61495e-06	0.256	0.311	0.558	0.0240967	2	Arhgap4		0	-1.12
5.76391e-117	0.318	0.704	0.557	8.60033e-113	0	Add1		5.60392e-65	0.262	0.552	0.451	8.36161e-61	0	Cdk2ap2		5.89815e-33	-0.295	0.224	0.292	8.80063e-29	0	Ipcef1		7.23559e-86	0.352	0.844	0.717	1.07962e-81	1	Kdm7a										2.30141e-09	0.255	0.729	0.957	3.43393e-05	2	Ddx6		0	-1.117
2.77582e-115	0.263	0.817	0.679	4.1418e-111	0	Ppp1ca		3.53066e-107	0.26	0.817	0.683	5.2681e-103	0	Gng5		2.60787e-105	-0.292	0.044	0.131	3.8912e-101	0	Socs1		1.83602e-107	0.35	0.553	0.351	2.73953e-103	1	Plekhm1										8.28794e-09	0.255	0.375	0.644	0.000123664	2	Ccar1		0	-1.113
2.38878e-114	0.252	0.882	0.753	3.56429e-110	0	Limd2		4.06303e-63	0.259	0.469	0.374	6.06244e-59	0	Rnaseh2c		1.18895e-76	-0.29	0.096	0.186	1.77404e-72	0	Zbtb10		5.29974e-70	0.35	0.506	0.327	7.90774e-66	1	Serpina3g										1.80311e-08	0.255	0.617	0.865	0.000269043	2	Rcsd1		0	-1.112
2.72687e-114	0.25	0.897	0.799	4.06876e-110	0	Rcsd1		7.35746e-77	0.258	0.651	0.536	1.09781e-72	0	Haao		2.34003e-34	-0.29	0.54	0.608	3.49156e-30	0	Etv6		6.11716e-72	0.349	0.297	0.146	9.12741e-68	1	Rgs2										2.40525e-12	0.254	0.643	0.916	3.58887e-08	2	Ncor1		0	-1.109
8.01801e-113	0.276	0.681	0.517	1.19637e-108	0	Chchd10		1.75426e-112	0.257	0.901	0.798	2.61754e-108	0	Hvcn1		5.05096e-30	-0.289	0.372	0.43	7.53653e-26	0	Gramd4		3.17034e-68	0.348	0.304	0.163	4.73046e-64	1	Gem										1.84693e-09	0.254	0.479	0.754	2.75581e-05	2	1110059E24Rik		0	-1.103
1.75426e-112	0.257	0.901	0.798	2.61754e-108	0	Hvcn1		9.95407e-159	0.256	0.926	0.768	1.48525e-154	0	Snrpg		6.84496e-67	-0.288	0.104	0.197	1.02134e-62	0	Pde8a		1.78613e-77	0.347	0.238	0.105	2.66508e-73	1	Gadd45a										1.0192e-06	0.254	0.383	0.618	0.0152074	2	Rras2		0	-1.102
7.7995e-112	0.304	0.706	0.565	1.16376e-107	0	Tspan32		6.12098e-141	0.255	0.918	0.783	9.13311e-137	0	Myl6		2.2267e-58	-0.287	0.069	0.133	3.32246e-54	0	Ptpn14		4.87572e-41	0.342	0.489	0.38	7.27507e-37	1	B4galt1										5.21606e-07	0.253	0.373	0.635	0.00778288	2	Ogdh		0	-1.101
7.29492e-110	-0.263	0.03	0.111	1.08848e-105	0	Serpina3f		1.43459e-94	0.254	0.799	0.676	2.14055e-90	0	1110059E24Rik		6.35755e-59	-0.286	0.238	0.335	9.4861e-55	0	Arid5a		3.76383e-78	0.341	0.398	0.232	5.61601e-74	1	Sipa1l2										1.00509e-06	0.253	0.309	0.552	0.014997	2	Smg7		0	-1.097
1.59417e-109	0.313	0.706	0.567	2.37867e-105	0	S100a11		2.38019e-71	0.254	0.525	0.407	3.55148e-67	0	Def6		1.27172e-35	-0.286	0.613	0.667	1.89753e-31	0	Usp9x		2.28545e-97	0.339	0.511	0.319	3.41013e-93	1	Tbc1d15										4.02629e-10	0.252	0.371	0.648	6.00763e-06	2	Wapl		0	-1.095
2.5141e-108	0.302	0.717	0.577	3.7513e-104	0	Tnfrsf13b		6.55709e-102	0.253	0.788	0.658	9.78383e-98	0	9930111J21Rik2		2.75505e-64	-0.284	0.064	0.135	4.11082e-60	0	Ypel2		1.39339e-124	0.336	0.247	0.066	2.07908e-120	1	Trp53inp2										6.54924e-09	0.252	0.347	0.612	9.77213e-05	2	Slc44a2		0	-1.091
2.16073e-107	0.299	0.728	0.601	3.22403e-103	0	Cd48		1.43805e-88	0.253	0.808	0.707	2.14571e-84	0	Bin1		5.08823e-29	-0.284	0.408	0.473	7.59215e-25	0	Hivep1		0	0.334	0.997	0.935	0	1	Fau										3.66798e-13	0.251	0.453	0.757	5.473e-09	2	Ube2k		0	-1.09
3.53066e-107	0.26	0.817	0.683	5.2681e-103	0	Gng5		2.38878e-114	0.252	0.882	0.753	3.56429e-110	0	Limd2		1.38029e-131	-0.281	0.038	0.138	2.05954e-127	0	Ffar2		3.89848e-68	0.333	0.708	0.556	5.81692e-64	1	Rras2										2.79472e-10	0.251	0.451	0.744	4.16999e-06	2	Wac		0	-1.084
3.53323e-107	-0.608	0.333	0.446	5.27193e-103	0	B4galt1		5.43425e-90	0.251	0.773	0.648	8.10844e-86	0	Mylip		1.52661e-33	-0.277	0.528	0.588	2.27786e-29	0	Rrbp1		6.37766e-94	0.331	0.642	0.451	9.51611e-90	1	Suco										1.01578e-08	0.251	0.674	0.919	0.000151564	2	Plcg2		0	-1.083
3.97569e-107	0.293	0.78	0.647	5.93213e-103	0	Hmgn1		4.33931e-306	0.25	0.998	0.91	6.47468e-302	0	Cd79b		3.97579e-42	-0.276	0.199	0.272	5.93227e-38	0	Irgm1		8.37594e-70	0.331	0.241	0.102	1.24977e-65	1	Wfdc17																		0	-1.078
7.67838e-107	-0.341	0.064	0.159	1.14569e-102	0	Dusp5		2.72687e-114	0.25	0.897	0.799	4.06876e-110	0	Rcsd1		1.11732e-33	-0.276	0.467	0.54	1.66715e-29	0	Ecpas		8.95953e-89	0.329	0.601	0.425	1.33685e-84	1	Ifngr1																		0	-1.077
1.0385e-106	-0.312	0.076	0.184	1.54955e-102	0	Gbp7		5.79584e-80	0.25	0.69	0.564	8.64797e-76	0	Gpr18		3.74186e-34	-0.275	0.622	0.677	5.58323e-30	0	4932438A13Rik		1.76963e-188	0.327	0.946	0.79	2.64047e-184	1	Sub1																		0	-1.076
1.62712e-106	0.308	0.691	0.558	2.42783e-102	0	Krtcap2		8.02736e-62	0.25	0.464	0.373	1.19776e-57	0	Tprgl		8.97646e-41	-0.273	0.434	0.518	1.33938e-36	0	Srek1		5.11161e-76	0.327	0.683	0.53	7.62703e-72	1	Tspan13																		1.24844e-263	-1.074
1.23068e-105	0.267	0.825	0.703	1.8363e-101	0	Ptp4a3										8.84474e-40	-0.271	0.222	0.297	1.31972e-35	0	Sipa1l2		5.55238e-73	0.327	0.801	0.666	8.28471e-69	1	Gpr183																		0	-1.068
2.23173e-105	0.332	0.566	0.422	3.32996e-101	0	Tubb4b										3.73969e-30	-0.271	0.459	0.518	5.58e-26	0	Gns		9.09938e-70	0.327	0.429	0.275	1.35772e-65	1	Tob2																		0	-1.064
2.60787e-105	-0.292	0.044	0.131	3.8912e-101	0	Socs1										1.21169e-104	-0.269	0.032	0.108	1.80796e-100	0	Nrp2		1.71103e-91	0.326	0.289	0.114	2.55303e-87	1	Zbtb10																		0	-1.061
2.78146e-105	-0.482	0.268	0.396	4.15021e-101	0	Dusp16										1.40929e-37	-0.268	0.184	0.251	2.10281e-33	0	Lmnb1		3.20727e-55	0.325	0.48	0.341	4.78557e-51	1	Atl3																		0	-1.051
3.35006e-105	0.33	0.549	0.415	4.99863e-101	0	Ppp1r18										1.77724e-27	-0.266	0.267	0.333	2.65182e-23	0	Mdfic		3.554e-85	0.321	0.656	0.48	5.30293e-81	1	Tmed5																		0	-1.044
1.21169e-104	-0.269	0.032	0.108	1.80796e-100	0	Nrp2										2.86325e-27	-0.266	0.315	0.384	4.27226e-23	0	Nrip1		1.76532e-83	0.321	0.879	0.776	2.63403e-79	1	Nsf																		0	-1.04
1.39084e-104	0.263	0.745	0.604	2.07527e-100	0	Sh3pxd2a										2.45306e-89	-0.264	0.036	0.109	3.66021e-85	0	Cd9		5.90768e-165	0.319	0.915	0.766	8.81485e-161	1	Clk1																		0	-1.036
1.24351e-102	0.292	0.698	0.557	1.85544e-98	0	Ypel3										7.29492e-110	-0.263	0.03	0.111	1.08848e-105	0	Serpina3f		7.11233e-90	0.318	0.291	0.128	1.06123e-85	1	Tnfrsf1b																		0	-1.032
4.37883e-102	0.338	0.511	0.373	6.53365e-98	0	Fxyd5										1.93164e-38	-0.263	0.405	0.483	2.8822e-34	0	Etf1		1.12943e-46	0.312	0.383	0.261	1.68523e-42	1	Dclre1c																		0	-1.031
6.55709e-102	0.253	0.788	0.658	9.78383e-98	0	9930111J21Rik2										1.64016e-72	-0.262	0.055	0.129	2.44729e-68	0	Klf4		2.1723e-81	0.311	0.884	0.78	3.24129e-77	1	Cblb																		0	-1.03
6.75215e-102	0.298	0.714	0.584	1.00749e-97	0	Reep5										1.37604e-44	-0.262	0.102	0.156	2.05319e-40	0	Fam129c		2.62209e-79	0.311	0.633	0.452	3.91243e-75	1	Trim25																		0	-1.029
2.0956e-100	0.326	0.576	0.432	3.12685e-96	0	Trim34a										4.39235e-30	-0.262	0.425	0.497	6.55382e-26	0	Clasp2		0	0.31	0.993	0.868	0	1	Ubb																		0	-1.029
2.04608e-99	0.358	0.497	0.348	3.05295e-95	0	Clec2i										2.28118e-26	-0.262	0.474	0.532	3.40375e-22	0	Mgat5		2.06862e-102	0.31	0.778	0.609	3.08659e-98	1	Usp9x																		0	-1.029
4.20269e-99	-0.461	0.213	0.332	6.27083e-95	0	Dclre1c										1.39096e-21	-0.261	0.347	0.403	2.07546e-17	0	BC035044		1.67248e-74	0.31	0.564	0.395	2.49551e-70	1	Cse1l																		0	-1.026
1.60624e-98	-0.564	0.665	0.721	2.39667e-94	0	Cd83										1.82503e-35	-0.259	0.272	0.352	2.72313e-31	0	Inpp5a		4.65112e-66	0.31	0.287	0.149	6.93993e-62	1	Tagap																		0	-1.026
3.06723e-98	0.297	0.728	0.607	4.57661e-94	0	Tsc22d4										8.67137e-29	-0.258	0.595	0.657	1.29386e-24	0	Fars2		1.94184e-47	0.309	0.752	0.654	2.89742e-43	1	Dapp1																		0	-1.025
4.80601e-98	-0.25	0.037	0.115	7.17105e-94	0	AC125149.3										5.96272e-46	-0.257	0.124	0.201	8.89697e-42	0	Eaf2		1.98139e-81	0.306	0.561	0.379	2.95643e-77	1	Lemd3																		0	-1.025
5.18734e-98	0.33	0.552	0.417	7.74003e-94	0	Gimap7										7.99012e-31	-0.257	0.278	0.355	1.19221e-26	0	Foxn2		3.40057e-80	0.306	0.635	0.461	5.07399e-76	1	Atp6v0d1																		0	-1.015
5.71736e-98	0.276	0.7	0.556	8.53087e-94	0	Rasgrp2										1.93131e-50	-0.256	0.059	0.119	2.88171e-46	0	Ldlrad3		2.47668e-88	0.305	0.651	0.466	3.69545e-84	1	Arih2																		0	-1.014
1.43091e-97	-0.38	0.068	0.168	2.13506e-93	0	Hivep3										3.26916e-42	-0.256	0.282	0.375	4.87791e-38	0	Ric1		8.40223e-49	0.305	0.55	0.421	1.2537e-44	1	Tspan14																		0	-1.011
7.90419e-97	-0.341	0.169	0.29	1.17938e-92	0	Got1										2.03097e-31	-0.256	0.463	0.534	3.03041e-27	0	Arih2		1.11754e-123	0.302	0.785	0.559	1.66749e-119	1	Ifi27l2a																		0	-1.01
1.41113e-96	-0.554	0.627	0.695	2.10555e-92	0	Stat1										3.4005e-31	-0.254	0.603	0.656	5.07389e-27	0	Ranbp2		4.50619e-101	0.3	0.857	0.715	6.72368e-97	1	Gls																		3.14962e-292	-1.006
4.03755e-96	0.337	0.499	0.374	6.02443e-92	0	Gimap9										2.64534e-27	-0.254	0.112	0.164	3.94711e-23	0	Slc9a9		4.56143e-85	0.3	0.676	0.509	6.80611e-81	1	Sdcbp																		0	-1.001
5.41981e-96	0.288	0.801	0.681	8.0869e-92	0	Cotl1										1.17043e-38	-0.251	0.232	0.327	1.7464e-34	0	Mnat1		2.71542e-72	0.299	0.594	0.435	4.05168e-68	1	Tbk1																		0	-1.001
5.966e-96	0.278	0.763	0.634	8.90187e-92	0	Dynll1										3.87372e-37	-0.251	0.133	0.199	5.77998e-33	0	Taf4b		6.12176e-147	0.298	0.942	0.823	9.13428e-143	1	Tax1bp1																		0	-0.998
1.1053e-95	-0.442	0.22	0.345	1.64922e-91	0	Crem										1.62732e-23	-0.251	0.221	0.282	2.42812e-19	0	Fut8		1.25109e-90	0.298	0.38	0.191	1.86676e-86	1	S100a8																		0	-0.996
7.61089e-95	-0.37	0.119	0.217	1.13562e-90	0	Tnfaip3										2.63125e-23	-0.251	0.317	0.377	3.92609e-19	0	Slc7a1		2.78919e-79	0.298	0.686	0.498	4.16176e-75	1	Ccr6																		0	-0.994
1.43459e-94	0.254	0.799	0.676	2.14055e-90	0	1110059E24Rik										4.80601e-98	-0.25	0.037	0.115	7.17105e-94	0	AC125149.3		5.54493e-88	0.297	0.355	0.18	8.27359e-84	1	Dnajb9																		0	-0.991
3.86877e-94	0.284	0.654	0.519	5.77259e-90	0	B4galnt1																		6.5621e-41	0.297	0.293	0.179	9.7913e-37	1	Rilpl2																		0	-0.989
5.54823e-94	-0.492	0.431	0.533	8.27851e-90	0	Kpna1																		1.30051e-76	0.296	0.601	0.427	1.9405e-72	1	Arnt																		0	-0.988
1.94316e-93	0.285	0.632	0.494	2.89939e-89	0	Cnn3																		4.58516e-63	0.296	0.691	0.538	6.84151e-59	1	Zfp36l2																		0	-0.986
2.62606e-93	-0.604	0.456	0.539	3.91834e-89	0	Fam117b																		1.29991e-165	0.295	0.972	0.849	1.93959e-161	1	Hspa8																		0	-0.983
5.89033e-93	0.295	0.576	0.447	8.78896e-89	0	Gpsm3																		1.64871e-203	0.293	0.942	0.751	2.46004e-199	1	H2-Q7																		0	-0.98
2.47825e-91	0.312	0.406	0.284	3.6978e-87	0	Tnfaip8l2																		1.79907e-72	0.293	0.219	0.089	2.6844e-68	1	Pmaip1																		0	-0.98
5.43425e-90	0.251	0.773	0.648	8.10844e-86	0	Mylip																		1.64003e-70	0.293	0.68	0.521	2.4471e-66	1	Zfp36																		0	-0.98
1.13473e-89	-0.378	0.095	0.187	1.69313e-85	0	Il6st																		6.06736e-48	0.293	0.223	0.118	9.0531e-44	1	Plcxd2																		0	-0.978
2.42213e-89	0.301	0.501	0.379	3.61407e-85	0	Dnajc9																		9.59454e-59	0.29	0.747	0.619	1.4316e-54	1	Ubl3																		0	-0.974
2.45306e-89	-0.264	0.036	0.109	3.66021e-85	0	Cd9																		9.32402e-100	0.287	0.969	0.896	1.39124e-95	1	Birc3																		0	-0.972
2.4553e-89	0.291	0.329	0.204	3.66355e-85	0	Adrb2																		2.08268e-145	0.285	0.944	0.806	3.10757e-141	1	Arpc3																		0	-0.969
5.14569e-89	0.27	0.681	0.561	7.67788e-85	0	Ost4																		3.94629e-73	0.285	0.198	0.076	5.88826e-69	1	Gm6377																		0	-0.968
5.66197e-89	0.309	0.366	0.24	8.44822e-85	0	S1pr4																		3.3136e-69	0.283	0.513	0.339	4.94422e-65	1	Smc5																		0	-0.963
6.63954e-89	-0.301	0.132	0.241	9.90686e-85	0	Zbp1																		1.16482e-55	0.282	0.6	0.448	1.73803e-51	1	Lrrc8c																		0	-0.963
6.80808e-89	-0.568	0.254	0.351	1.01583e-84	0	Cd44																		1.131e-129	0.281	0.977	0.904	1.68756e-125	1	Kmt2e																		0	-0.962
1.43805e-88	0.253	0.808	0.707	2.14571e-84	0	Bin1																		3.4822e-41	0.28	0.423	0.298	5.1958e-37	1	Sidt1																		0	-0.957
1.10889e-87	-0.459	0.297	0.42	1.65458e-83	0	Carmil1																		8.41624e-31	0.28	0.185	0.101	1.25579e-26	1	Arhgap31																		0	-0.955
4.40817e-87	0.291	0.556	0.433	6.57743e-83	0	Bin2																		3.65942e-64	0.278	0.731	0.589	5.46022e-60	1	Rassf3																		0	-0.955
9.81186e-86	-0.354	0.117	0.216	1.46403e-81	0	Rgs2																		1.06022e-118	0.277	0.857	0.675	1.58196e-114	1	H2-Oa																		0	-0.953
1.52371e-85	0.278	0.521	0.389	2.27353e-81	0	Rhof																		0	0.276	0.996	0.92	0	1	Tpt1																		0	-0.953
8.86818e-85	0.274	0.611	0.494	1.32322e-80	0	Lamtor2																		2.90222e-97	0.276	0.788	0.619	4.3304e-93	1	4932438A13Rik																		0	-0.951
2.47203e-82	-0.373	0.215	0.326	3.68851e-78	0	Ifrd1																		2.22862e-45	0.274	0.462	0.329	3.32533e-41	1	Nrip1																		0	-0.951
7.99073e-82	0.295	0.564	0.453	1.1923e-77	0	Gm11808																		3.59554e-43	0.274	0.426	0.298	5.3649e-39	1	Foxn2																		0	-0.946
2.72851e-81	-0.488	0.183	0.273	4.0712e-77	0	Rell1																		7.82776e-110	0.272	0.938	0.838	1.16798e-105	1	Map3k1																		0	-0.942
5.79584e-80	0.25	0.69	0.564	8.64797e-76	0	Gpr18																		0	0.271	0.998	0.942	0	1	Eef1a1																		0	-0.941
1.41119e-79	0.265	0.376	0.251	2.10563e-75	0	AI467606																		1.4847e-86	0.271	0.868	0.74	2.21532e-82	1	Polr2a																		0	-0.935
6.78558e-79	0.269	0.502	0.382	1.01248e-74	0	Rnf167																		7.82457e-84	0.271	0.873	0.735	1.1675e-79	1	Calm2																		0	-0.931
1.42607e-77	0.275	0.425	0.306	2.12784e-73	0	Nrm																		8.00206e-83	0.27	0.666	0.486	1.19399e-78	1	Ddx3y																		0	-0.931
3.67812e-77	-0.368	0.159	0.26	5.48812e-73	0	Bzw2																		1.28347e-73	0.266	0.607	0.438	1.91507e-69	1	Ntan1																		0	-0.927
5.85934e-77	-0.406	0.157	0.265	8.74273e-73	0	Il9r																		4.14517e-33	0.265	0.493	0.369	6.18501e-29	1	Alcam																		0	-0.925
7.35746e-77	0.258	0.651	0.536	1.09781e-72	0	Haao																		1.35391e-77	0.264	0.94	0.867	2.02017e-73	1	Smg1																		0	-0.925
1.18895e-76	-0.29	0.096	0.186	1.77404e-72	0	Zbtb10																		4.63816e-52	0.264	0.484	0.341	6.9206e-48	1	Kif2a																		0	-0.921
1.1752e-75	0.281	0.569	0.442	1.75352e-71	0	Klf3																		2.29962e-70	0.263	0.867	0.757	3.43126e-66	1	Kpna4																		0	-0.921
3.20423e-75	0.285	0.466	0.326	4.78103e-71	0	Slc14a1																		8.16429e-64	0.263	0.403	0.248	1.21819e-59	1	Plekho2																		0	-0.921
3.86993e-75	-0.39	0.088	0.159	5.77432e-71	0	Myof																		5.65942e-63	0.263	0.211	0.088	8.44443e-59	1	Ildr1																		0	-0.921
5.53288e-75	-0.454	0.195	0.288	8.25561e-71	0	Bcl2a1b																		2.79949e-52	0.262	0.485	0.338	4.17711e-48	1	Dennd5a																		0	-0.92
1.42016e-74	-0.411	0.137	0.229	2.11902e-70	0	Itgb1																		1.13311e-183	0.261	0.965	0.81	1.69071e-179	1	Pfdn5																		0	-0.915
1.9453e-74	-0.32	0.213	0.321	2.90258e-70	0	Tgif1																		1.6049e-130	0.261	0.924	0.774	2.39467e-126	1	Cnbp																		0	-0.909
4.65242e-74	0.297	0.499	0.399	6.94188e-70	0	Dpm3																		1.80067e-97	0.26	0.827	0.665	2.68678e-93	1	Ube2b																		0	-0.908
4.92376e-74	-0.375	0.101	0.188	7.34675e-70	0	Pde4d																		1.29492e-60	0.26	0.426	0.28	1.93215e-56	1	Prdx6																		0	-0.906
7.87388e-73	-0.408	0.219	0.327	1.17486e-68	0	Lamc1																		2.46277e-66	0.259	0.288	0.149	3.6747e-62	1	Csrnp1																		0	-0.906
1.64016e-72	-0.262	0.055	0.129	2.44729e-68	0	Klf4																		1.90592e-54	0.259	0.744	0.606	2.84383e-50	1	Sik3																		0	-0.905
3.31871e-72	-0.412	0.307	0.409	4.95185e-68	0	Mdn1																		3.32999e-49	0.258	0.388	0.251	4.96868e-45	1	Tiparp																		3.98583e-293	-0.905
2.38019e-71	0.254	0.525	0.407	3.55148e-67	0	Def6																		1.49177e-178	0.256	0.962	0.808	2.22587e-174	1	Eif3f																		0	-0.903
2.7471e-70	-0.313	0.597	0.691	4.09895e-66	0	H2-Q6																		1.17066e-60	0.256	0.737	0.603	1.74675e-56	1	Tpd52																		0	-0.9
1.34447e-69	-0.382	0.164	0.25	2.00609e-65	0	Marcks																		3.84793e-51	0.256	0.353	0.224	5.74149e-47	1	Cenpa																		0	-0.9
1.37546e-69	-0.38	0.709	0.769	2.05232e-65	0	Gls																		1.2412e-47	0.256	0.698	0.575	1.85199e-43	1	Lpxn																		0	-0.897
2.77216e-69	-0.403	0.303	0.406	4.13634e-65	0	Ell2																		6.33615e-37	0.256	0.423	0.307	9.45417e-33	1	Elovl5																		0	-0.895
2.82993e-69	-0.428	0.669	0.726	4.22254e-65	0	Stat3																		8.10526e-283	0.255	0.993	0.884	1.20939e-278	1	Tmsb10																		0	-0.894
8.84342e-69	0.274	0.473	0.369	1.31953e-64	0	Gm2000																		4.68395e-73	0.255	0.867	0.747	6.98893e-69	1	Cnot6l																		0	-0.892
2.3961e-68	0.296	0.512	0.376	3.57522e-64	0	Pip5k1b																		4.63384e-46	0.254	0.272	0.155	6.91416e-42	1	Tnfaip3																		0	-0.888
1.13758e-67	-0.297	0.197	0.305	1.69738e-63	0	Coq10b																		6.006e-110	0.253	0.943	0.831	8.96155e-106	1	Rap1b																		0	-0.886
2.04862e-67	0.281	0.335	0.227	3.05675e-63	0	Cd200																		2.99541e-69	0.253	0.746	0.593	4.46945e-65	1	Ppp1cb																		0	-0.884
6.84496e-67	-0.288	0.104	0.197	1.02134e-62	0	Pde8a																		7.63095e-58	0.253	0.633	0.48	1.13861e-53	1	Sla																		0	-0.884
8.52505e-67	-0.535	0.605	0.67	1.27202e-62	0	Cacna1e																		1.24011e-39	0.253	0.216	0.121	1.85037e-35	1	Ipmk																		0	-0.88
3.36427e-65	-0.481	0.308	0.395	5.01983e-61	0	Mctp2																		1.32122e-18	0.253	0.345	0.277	1.9714e-14	1	Rab30																		0	-0.879
4.21337e-65	-0.331	0.163	0.257	6.28678e-61	0	Erlin1																		1.62139e-63	0.252	0.887	0.791	2.41928e-59	1	Jmjd1c																		0	-0.876
5.60392e-65	0.262	0.552	0.451	8.36161e-61	0	Cdk2ap2																		1.61207e-77	0.251	0.697	0.521	2.40537e-73	1	Ccnt1																		0	-0.869
2.75505e-64	-0.284	0.064	0.135	4.11082e-60	0	Ypel2																		3.54501e-66	0.251	0.404	0.244	5.2895e-62	1	Donson																		0	-0.869
5.61266e-64	0.277	0.254	0.157	8.37465e-60	0	Sfn																		6.59185e-66	0.251	0.698	0.541	9.83569e-62	1	Tmed10																		0	-0.868
4.06303e-63	0.259	0.469	0.374	6.06244e-59	0	Rnaseh2c																																										6.42276e-265	-0.859
2.06225e-62	-0.355	0.433	0.53	3.07708e-58	0	Suco																																										0	-0.858
2.16075e-62	-0.39	0.186	0.29	3.22406e-58	0	Grk5																																										0	-0.857
8.02736e-62	0.25	0.464	0.373	1.19776e-57	0	Tprgl																																										0	-0.853
8.57736e-62	-0.37	0.103	0.181	1.27983e-57	0	Egr3																																										0	-0.853
6.35755e-59	-0.286	0.238	0.335	9.4861e-55	0	Arid5a																																										0	-0.852
6.90603e-59	-0.399	0.398	0.48	1.03045e-54	0	Tspan14																																										4.10952e-281	-0.852
2.2267e-58	-0.287	0.069	0.133	3.32246e-54	0	Ptpn14																																										0	-0.851
2.39006e-58	-0.345	0.14	0.225	3.56621e-54	0	Jchain																																										0	-0.85
6.1288e-58	-0.297	0.24	0.34	9.14479e-54	0	Gm4070																																										0	-0.849
1.7924e-57	-0.324	0.516	0.604	2.67444e-53	0	Nup98																																										0	-0.847
2.35819e-57	0.273	0.478	0.345	3.51865e-53	0	Maml3																																										0	-0.846
6.0878e-56	-0.364	0.273	0.362	9.0836e-52	0	Ifi213																																										0	-0.846
6.23953e-56	-0.307	0.236	0.327	9.31e-52	0	Ifi47																																										0	-0.845
2.19234e-55	-0.336	0.44	0.536	3.27118e-51	0	Rab43																																										0	-0.845
3.90229e-55	-0.337	0.419	0.51	5.8226e-51	0	Abcg1																																										4.59993e-283	-0.845
7.1043e-55	-0.297	0.21	0.3	1.06003e-50	0	Nampt																																										0	-0.842
3.48579e-54	-0.314	0.373	0.465	5.20114e-50	0	C130026I21Rik																																										0	-0.839
6.58665e-54	-0.309	0.374	0.472	9.82794e-50	0	Pnpla8																																										0	-0.838
1.58628e-53	-0.331	0.211	0.305	2.36689e-49	0	Iqcb1																																										0	-0.834
4.72861e-53	-0.35	0.326	0.425	7.05556e-49	0	Rapgef5																																										4.91781e-289	-0.834
8.08322e-53	-0.325	0.1	0.174	1.2061e-48	0	Gng12																																										0	-0.833
1.11278e-50	-0.352	0.489	0.567	1.66038e-46	0	Avl9																																										0	-0.829
1.1257e-50	-0.306	0.243	0.328	1.67965e-46	0	Gnl3																																										0	-0.827
1.93131e-50	-0.256	0.059	0.119	2.88171e-46	0	Ldlrad3																																										0	-0.826
6.75995e-49	-0.392	0.597	0.661	1.00865e-44	0	Sik3																																										0	-0.825
9.15623e-49	-0.317	0.184	0.27	1.3662e-44	0	Smad3																																										0	-0.824
4.46859e-48	-0.299	0.473	0.557	6.66759e-44	0	Ddx3y																																										0	-0.824
6.25494e-47	-0.354	0.485	0.565	9.333e-43	0	Gnaq																																										0	-0.824
1.41913e-46	-0.365	0.532	0.591	2.11748e-42	0	Cep120																																										0	-0.823
5.96272e-46	-0.257	0.124	0.201	8.89697e-42	0	Eaf2																																										0	-0.822
7.81941e-46	-0.352	0.273	0.34	1.16673e-41	0	Gch1																																										0	-0.82
1.37604e-44	-0.262	0.102	0.156	2.05319e-40	0	Fam129c																																										4.25087e-287	-0.82
4.78315e-44	-0.295	0.292	0.377	7.13693e-40	0	Snap23																																										0	-0.819
2.2323e-43	-0.375	0.195	0.255	3.33082e-39	0	Bcl2l11																																										2.34528e-250	-0.815
2.60702e-43	-0.345	0.454	0.528	3.88994e-39	0	Irf1																																										0	-0.813
3.26916e-42	-0.256	0.282	0.375	4.87791e-38	0	Ric1																																										0	-0.812
3.3484e-42	-0.379	0.199	0.267	4.99615e-38	0	Nfkbid																																										0	-0.807
3.97579e-42	-0.276	0.199	0.272	5.93227e-38	0	Irgm1																																										9.70041e-285	-0.807
7.51494e-41	0.279	0.426	0.351	1.1213e-36	0	Tagln2																																										0	-0.805
8.97646e-41	-0.273	0.434	0.518	1.33938e-36	0	Srek1																																										0	-0.804
1.55468e-40	-0.313	0.415	0.498	2.31973e-36	0	Fnip1																																										0	-0.801
8.84474e-40	-0.271	0.222	0.297	1.31972e-35	0	Sipa1l2																																										0	-0.801
3.57273e-39	-0.358	0.309	0.383	5.33087e-35	0	Kdm2b																																										0	-0.798
4.15067e-39	-0.396	0.17	0.223	6.19322e-35	0	Flnb																																										0	-0.797
6.2441e-39	-0.303	0.351	0.435	9.31682e-35	0	Clic4																																										4.68783e-227	-0.789
1.17043e-38	-0.251	0.232	0.327	1.7464e-34	0	Mnat1																																										0	-0.788
1.93164e-38	-0.263	0.405	0.483	2.8822e-34	0	Etf1																																										0	-0.787
5.65614e-38	-0.301	0.54	0.592	8.43952e-34	0	Tmem131																																										1.70923e-293	-0.787
9.80553e-38	-0.367	0.542	0.613	1.46308e-33	0	Prkca																																										0	-0.785
1.40929e-37	-0.268	0.184	0.251	2.10281e-33	0	Lmnb1																																										0	-0.785
1.81244e-37	-0.349	0.384	0.464	2.70434e-33	0	Vav3																																										0	-0.782
3.2212e-37	-0.346	0.23	0.304	4.80636e-33	0	Cdk6																																										0	-0.779
3.87372e-37	-0.251	0.133	0.199	5.77998e-33	0	Taf4b																																										0	-0.779
1.27172e-35	-0.286	0.613	0.667	1.89753e-31	0	Usp9x																																										0	-0.778
1.82503e-35	-0.259	0.272	0.352	2.72313e-31	0	Inpp5a																																										0	-0.777
2.34003e-34	-0.29	0.54	0.608	3.49156e-30	0	Etv6																																										0	-0.775
3.74186e-34	-0.275	0.622	0.677	5.58323e-30	0	4932438A13Rik																																										0	-0.775
1.11732e-33	-0.276	0.467	0.54	1.66715e-29	0	Ecpas																																										0	-0.775
1.52661e-33	-0.277	0.528	0.588	2.27786e-29	0	Rrbp1																																										0	-0.77
2.92535e-33	-0.324	0.241	0.3	4.36492e-29	0	Cd274																																										0	-0.767
5.89815e-33	-0.295	0.224	0.292	8.80063e-29	0	Ipcef1																																										0	-0.766
2.03097e-31	-0.256	0.463	0.534	3.03041e-27	0	Arih2																																										0	-0.765
3.4005e-31	-0.254	0.603	0.656	5.07389e-27	0	Ranbp2																																										0	-0.762
6.83055e-31	-0.358	0.461	0.512	1.01919e-26	0	Zdhhc14																																										0	-0.762
6.94619e-31	-0.311	0.366	0.438	1.03644e-26	0	Cdyl2																																										0	-0.761
7.99012e-31	-0.257	0.278	0.355	1.19221e-26	0	Foxn2																																										0	-0.76
3.73969e-30	-0.271	0.459	0.518	5.58e-26	0	Gns																																										0	-0.76
4.39235e-30	-0.262	0.425	0.497	6.55382e-26	0	Clasp2																																										1.66959e-239	-0.76
5.05096e-30	-0.289	0.372	0.43	7.53653e-26	0	Gramd4																																										2.72421e-115	-0.751
1.96542e-29	-0.335	0.164	0.216	2.9326e-25	0	Mfhas1																																										0	-0.75
5.08823e-29	-0.284	0.408	0.473	7.59215e-25	0	Hivep1																																										1.28232e-280	-0.748
8.67137e-29	-0.258	0.595	0.657	1.29386e-24	0	Fars2																																										0	-0.746
1.77724e-27	-0.266	0.267	0.333	2.65182e-23	0	Mdfic																																										0	-0.744
2.64534e-27	-0.254	0.112	0.164	3.94711e-23	0	Slc9a9																																										0	-0.741
2.86325e-27	-0.266	0.315	0.384	4.27226e-23	0	Nrip1																																										2.29486e-227	-0.74
7.07136e-27	-0.328	0.45	0.515	1.05512e-22	0	Hdac8																																										4.42193e-306	-0.739
2.28118e-26	-0.262	0.474	0.532	3.40375e-22	0	Mgat5																																										0	-0.738
1.62732e-23	-0.251	0.221	0.282	2.42812e-19	0	Fut8																																										0	-0.737
2.63125e-23	-0.251	0.317	0.377	3.92609e-19	0	Slc7a1																																										0	-0.735
3.38685e-22	-0.32	0.362	0.416	5.05352e-18	0	Wwox																																										0	-0.735
1.39096e-21	-0.261	0.347	0.403	2.07546e-17	0	BC035044																																										4.43513e-273	-0.734
0	1.673	0.965	0.569	0	1	Junb																																										0	-0.733
0	1.571	0.85	0.447	0	1	Vps37b																																										0	-0.732
0	1.454	0.863	0.482	0	1	Cd86																																										0	-0.732
0	1.373	0.641	0.187	0	1	Fos																																										0	-0.731
0	1.086	0.994	0.885	0	1	Dennd4a																																										0	-0.73
0	1.078	0.983	0.81	0	1	Fam107b																																										1.70479e-236	-0.73
0	1.013	0.824	0.499	0	1	Pde3b																																										0	-0.729
0	0.972	0.984	0.821	0	1	Uba52																																										0	-0.723
0	0.971	0.753	0.376	0	1	Cd69																																										0	-0.723
0	0.93	0.973	0.821	0	1	Fbxo11																																										0	-0.721
0	0.881	0.986	0.822	0	1	Klf2																																										1.13307e-251	-0.72
0	0.88	0.935	0.761	0	1	Arap2																																										0	-0.717
0	0.875	0.989	0.856	0	1	Jund																																										8.25098e-273	-0.716
0	0.861	0.564	0.179	0	1	Ppp1r15a																																										0	-0.715
0	0.848	0.809	0.488	0	1	Plaur																																										0	-0.714
0	0.839	0.99	0.884	0	1	Cytip																																										0	-0.713
0	0.834	0.922	0.657	0	1	P2ry10																																										0	-0.707
0	0.828	0.97	0.817	0	1	Satb1																																										0	-0.706
0	0.819	0.936	0.609	0	1	Tsc22d3																																										1.70575e-270	-0.706
0	0.802	0.996	0.936	0	1	Inpp5d																																										1.9284e-283	-0.705
0	0.766	0.76	0.353	0	1	Sik1																																										0	-0.704
0	0.75	0.979	0.886	0	1	Ssh2																																										0	-0.703
0	0.735	0.958	0.835	0	1	Rel																																										0	-0.703
0	0.717	0.949	0.827	0	1	Pde4b																																										0	-0.702
0	0.714	0.985	0.893	0	1	Cyth1																																										0	-0.7
0	0.641	0.925	0.635	0	1	Cd83																																										0	-0.699
0	0.612	0.994	0.896	0	1	Srgn																																										0	-0.696
0	0.597	0.972	0.844	0	1	Gdi2																																										0	-0.695
0	0.444	0.996	0.886	0	1	Eif1																																										0	-0.694
0	0.426	0.996	0.93	0	1	Btg1																																										0	-0.691
0	0.334	0.997	0.935	0	1	Fau																																										0	-0.69
0	0.31	0.993	0.868	0	1	Ubb																																										3.39102e-268	-0.69
0	0.276	0.996	0.92	0	1	Tpt1																																										0	-0.686
0	0.271	0.998	0.942	0	1	Eef1a1																																										0	-0.683
0	0.615	0.883	0.664	0	1	Kras																																										4.72633e-291	-0.683
2.03585e-307	0.461	0.957	0.801	3.03769e-303	1	Srsf5																																										6.16988e-254	-0.683
6.87107e-302	0.548	0.864	0.607	1.02523e-297	1	Pnrc1																																										0	-0.681
4.61252e-298	0.863	0.617	0.278	6.88234e-294	1	Hs3st1																																										3.00982e-297	-0.681
2.51866e-294	0.735	0.961	0.854	3.75809e-290	1	Ppp1r16b																																										0	-0.68
1.66198e-292	0.515	0.976	0.868	2.47985e-288	1	Lrrk2																																										2.63329e-243	-0.68
2.70499e-290	0.87	0.446	0.106	4.03612e-286	1	Dusp1																																										0	-0.678
3.22116e-289	0.706	0.935	0.79	4.80629e-285	1	Ero1lb																																										0	-0.677
8.10526e-283	0.255	0.993	0.884	1.20939e-278	1	Tmsb10																																										2.12868e-307	-0.676
2.37843e-280	0.688	0.724	0.429	3.54886e-276	1	Kpna1																																										7.02419e-276	-0.675
6.73656e-270	0.658	0.769	0.477	1.00516e-265	1	Phlpp1																																										1.32838e-232	-0.674
2.41166e-262	0.45	0.936	0.75	3.59844e-258	1	Ubc																																										0	-0.673
3.31795e-253	0.788	0.686	0.41	4.95072e-249	1	Klf6																																										0	-0.67
1.00669e-251	0.479	0.928	0.759	1.50208e-247	1	Cerk																																										0	-0.668
6.56819e-244	0.8	0.708	0.45	9.80039e-240	1	Fam117b																																										1.51293e-226	-0.668
6.61387e-243	0.786	0.802	0.582	9.86855e-239	1	Plek																																										0	-0.667
2.37852e-237	0.592	0.766	0.513	3.54898e-233	1	Cep120																																										2.06745e-270	-0.666
2.39458e-231	0.683	0.516	0.208	3.57295e-227	1	Irs2																																										0	-0.663
1.27467e-225	0.532	0.609	0.291	1.90194e-221	1	Cxcr4																																										3.93334e-295	-0.661
1.92047e-224	0.58	0.495	0.198	2.86554e-220	1	Coq10b																																										5.81046e-259	-0.661
1.96827e-213	0.716	0.532	0.253	2.93686e-209	1	Gch1																																										0	-0.659
7.23054e-211	0.353	0.879	0.621	1.07887e-206	1	Ly6a																																										0	-0.658
1.50436e-206	0.429	0.978	0.903	2.24466e-202	1	Ccnd3																																										3.00049e-273	-0.657
5.56993e-205	0.499	0.876	0.674	8.3109e-201	1	Btg2																																										2.64435e-270	-0.657
1.64871e-203	0.293	0.942	0.751	2.46004e-199	1	H2-Q7																																										0	-0.656
1.63513e-196	0.514	0.847	0.648	2.43977e-192	1	Epb41																																										6.80784e-241	-0.656
2.02851e-196	0.486	0.946	0.847	3.02675e-192	1	Pik3ap1																																										0	-0.655
5.45682e-196	0.458	0.922	0.784	8.14212e-192	1	Aff4																																										0	-0.655
2.21258e-195	0.745	0.655	0.424	3.3014e-191	1	Jak2																																										1.26574e-251	-0.655
1.98025e-194	0.573	0.516	0.233	2.95473e-190	1	Kdm6b																																										5.75201e-292	-0.654
2.70728e-190	0.581	0.645	0.39	4.03954e-186	1	Gpr171																																										0	-0.653
1.89021e-189	0.557	0.677	0.416	2.82038e-185	1	Ccr7																																										0	-0.653
1.76963e-188	0.327	0.946	0.79	2.64047e-184	1	Sub1																																										0	-0.652
1.15184e-187	0.596	0.513	0.237	1.71866e-183	1	Crem																																										1.48684e-206	-0.652
4.87206e-187	-0.583	0.215	0.384	7.2696e-183	1	Id3																																										0	-0.651
5.6447e-186	0.378	0.888	0.701	8.42246e-182	1	Il2rg																																										0	-0.65
1.04679e-185	0.463	0.78	0.533	1.56191e-181	1	Abca1																																										3.52423e-272	-0.648
2.23221e-185	0.403	0.879	0.663	3.33068e-181	1	Stat4																																										5.73273e-270	-0.648
1.13311e-183	0.261	0.965	0.81	1.69071e-179	1	Pfdn5																																										0	-0.647
1.22659e-183	0.59	0.425	0.155	1.8302e-179	1	Nr4a1																																										3.73903e-294	-0.647
1.49177e-178	0.256	0.962	0.808	2.22587e-174	1	Eif3f																																										6.30305e-264	-0.646
6.73056e-176	0.72	0.758	0.568	1.00427e-171	1	Eif2ak3																																										0	-0.644
1.96103e-175	0.483	0.85	0.663	2.92605e-171	1	Stat3																																										2.63161e-292	-0.644
6.55044e-172	0.538	0.434	0.191	9.77392e-168	1	Got1																																										1.3515e-259	-0.644
1.65037e-170	0.519	0.38	0.143	2.46252e-166	1	Cebpb																																										6.8262e-259	-0.644
1.29991e-165	0.295	0.972	0.849	1.93959e-161	1	Hspa8																																										0	-0.643
5.90768e-165	0.319	0.915	0.766	8.81485e-161	1	Clk1																																										0	-0.642
4.71371e-162	0.515	0.851	0.689	7.03332e-158	1	Stt3b																																										7.66926e-202	-0.641
5.42425e-161	0.482	0.338	0.113	8.09353e-157	1	Rhob																																										0	-0.64
2.97123e-158	0.528	0.635	0.402	4.43337e-154	1	Ier2																																										0	-0.639
1.57501e-155	0.467	0.711	0.488	2.35008e-151	1	Avl9																																										0	-0.638
2.54466e-153	0.672	0.428	0.19	3.79689e-149	1	Jun																																										1.9875e-265	-0.638
1.33685e-152	0.486	0.704	0.484	1.99472e-148	1	Tcp11l2																																										0	-0.636
4.16111e-152	0.361	0.962	0.855	6.20879e-148	1	Zfp36l1																																										6.29111e-276	-0.635
2.22758e-150	0.476	0.675	0.451	3.32378e-146	1	Rab43																																										0	-0.634
9.41451e-148	0.412	0.96	0.888	1.40474e-143	1	Dmxl1																																										0	-0.634
1.03094e-147	0.569	0.738	0.555	1.53827e-143	1	Gramd3																																										1.06717e-246	-0.633
6.12176e-147	0.298	0.942	0.823	9.13428e-143	1	Tax1bp1																																										2.75371e-259	-0.63
2.08268e-145	0.285	0.944	0.806	3.10757e-141	1	Arpc3																																										0	-0.627
4.24948e-144	0.826	0.348	0.127	6.34065e-140	1	Fosb																																										3.5646e-294	-0.627
3.22945e-143	0.42	0.882	0.734	4.81867e-139	1	Atp2b1																																										0	-0.626
2.34968e-142	0.506	0.543	0.295	3.50595e-138	1	Pim1																																										0	-0.626
1.13476e-140	0.393	0.808	0.609	1.69317e-136	1	Sipa1l1																																										1.9106e-278	-0.625
5.09535e-140	0.423	0.478	0.248	7.60277e-136	1	Arid5a																																										5.51816e-208	-0.625
1.9037e-139	0.57	0.651	0.456	2.8405e-135	1	Litaf																																										0	-0.623
1.68909e-137	0.474	0.615	0.399	2.5203e-133	1	Irak3																																										0	-0.622
6.96782e-137	0.506	0.392	0.173	1.03967e-132	1	Erlin1																																										1.58714e-246	-0.621
1.46053e-134	0.628	0.764	0.583	2.17925e-130	1	Pkib																																										1.74436e-182	-0.621
2.20384e-133	0.401	0.464	0.229	3.28835e-129	1	Tgif1																																										0	-0.62
4.69847e-133	-0.469	0.085	0.178	7.01059e-129	1	Nedd4																																										0	-0.618
1.70516e-132	0.358	0.731	0.525	2.54426e-128	1	Nup98																																										6.82737e-306	-0.618
5.90305e-132	0.388	0.484	0.25	8.80793e-128	1	S100a9																																										0	-0.617
1.6049e-130	0.261	0.924	0.774	2.39467e-126	1	Cnbp																																										0	-0.616
1.131e-129	0.281	0.977	0.904	1.68756e-125	1	Kmt2e																																										0	-0.614
2.28784e-127	0.413	0.598	0.376	3.41369e-123	1	Gpr132																																										0	-0.613
1.39339e-124	0.336	0.247	0.066	2.07908e-120	1	Trp53inp2																																										0	-0.613
1.11754e-123	0.302	0.785	0.559	1.66749e-119	1	Ifi27l2a																																										0	-0.613
7.52016e-120	0.388	0.844	0.679	1.12208e-115	1	Pgap1																																										0	-0.612
1.03846e-119	0.397	0.352	0.147	1.54948e-115	1	Cfap43																																										0	-0.612
6.15638e-119	0.355	0.687	0.482	9.18593e-115	1	Rlim																																										5.58685e-274	-0.612
1.06022e-118	0.277	0.857	0.675	1.58196e-114	1	H2-Oa																																										1.67384e-245	-0.611
1.13913e-117	0.447	0.504	0.3	1.6997e-113	1	Snap23																																										0	-0.61
1.77605e-117	0.431	0.553	0.351	2.65005e-113	1	Isy1																																										5.1471e-284	-0.609
1.49739e-116	-0.474	0.251	0.378	2.23425e-112	1	Sema4b																																										2.12124e-256	-0.607
1.10285e-114	0.49	0.612	0.412	1.64556e-110	1	Dhx40																																										1.25681e-278	-0.604
9.65797e-114	-0.482	0.14	0.241	1.44107e-109	1	Marcks																																										3.38178e-269	-0.604
1.23724e-112	-0.539	0.588	0.661	1.84609e-108	1	Clec2d																																										1.49214e-228	-0.604
6.006e-110	0.253	0.943	0.831	8.96155e-106	1	Rap1b																																										6.21599e-293	-0.603
7.82776e-110	0.272	0.938	0.838	1.16798e-105	1	Map3k1																																										1.83541e-288	-0.601
2.53392e-109	0.448	0.184	0.035	3.78087e-105	1	Plk2																																										0	-0.6
6.29961e-109	0.418	0.226	0.065	9.39964e-105	1	Socs3																																										9.97238e-219	-0.6
3.27586e-108	0.382	0.446	0.238	4.88791e-104	1	Ifrd1																																										2.21175e-306	-0.599
7.04422e-108	0.394	0.704	0.527	1.05107e-103	1	Gna13																																										7.55539e-291	-0.597
1.83602e-107	0.35	0.553	0.351	2.73953e-103	1	Plekhm1																																										0	-0.595
5.57981e-107	0.353	0.597	0.39	8.32563e-103	1	Pnpla8																																										7.31733e-307	-0.594
1.31234e-106	0.467	0.443	0.242	1.95815e-102	1	Lamc1																																										2.41367e-302	-0.594
1.23041e-102	0.458	0.29	0.114	1.8359e-98	1	Il6st																																										1.66096e-262	-0.594
2.06862e-102	0.31	0.778	0.609	3.08659e-98	1	Usp9x																																										4.1328e-269	-0.593
4.50619e-101	0.3	0.857	0.715	6.72368e-97	1	Gls																																										2.9902e-302	-0.592
7.75582e-100	0.451	0.517	0.325	1.15725e-95	1	Ell2																																										0	-0.59
9.32402e-100	0.287	0.969	0.896	1.39124e-95	1	Birc3																																										2.5099e-244	-0.59
8.67394e-99	0.401	0.5	0.31	1.29424e-94	1	Fam43a																																										9.01145e-226	-0.589
4.29945e-98	0.383	0.621	0.435	6.41521e-94	1	Abcg1																																										1.3098e-184	-0.588
1.80067e-97	0.26	0.827	0.665	2.68678e-93	1	Ube2b																																										2.45567e-297	-0.587
2.28545e-97	0.339	0.511	0.319	3.41013e-93	1	Tbc1d15																																										6.68419e-274	-0.585
2.90222e-97	0.276	0.788	0.619	4.3304e-93	1	4932438A13Rik																																										1.57472e-243	-0.585
6.20151e-94	0.393	0.219	0.068	9.25328e-90	1	Klf4																																										0	-0.584
6.37766e-94	0.331	0.642	0.451	9.51611e-90	1	Suco																																										0	-0.584
7.31246e-94	0.416	0.594	0.405	1.09109e-89	1	Fyn																																										1.55112e-262	-0.584
1.21745e-92	0.41	0.604	0.425	1.81655e-88	1	Zyg11b																																										3.8298e-217	-0.584
1.82201e-92	0.353	0.558	0.366	2.71862e-88	1	Smad7																																										1.7794e-76	-0.584
1.71103e-91	0.326	0.289	0.114	2.55303e-87	1	Zbtb10																																										0	-0.582
3.879e-91	0.519	0.37	0.202	5.78785e-87	1	Rell1																																										2.5199e-245	-0.582
5.1177e-91	-0.461	0.474	0.561	7.63612e-87	1	Rassf2																																										1.94931e-180	-0.582
1.25109e-90	0.298	0.38	0.191	1.86676e-86	1	S100a8																																										1.13609e-231	-0.581
2.74769e-90	0.592	0.325	0.169	4.09983e-86	1	Flnb																																										0	-0.58
7.11233e-90	0.318	0.291	0.128	1.06123e-85	1	Tnfrsf1b																																										0	-0.58
1.38685e-89	-0.324	0.078	0.154	2.06933e-85	1	Fam129c																																										0	-0.58
8.95953e-89	0.329	0.601	0.425	1.33685e-84	1	Ifngr1																																										7.19016e-277	-0.579
1.15825e-88	-0.485	0.599	0.657	1.72822e-84	1	Prkd2																																										4.04633e-302	-0.578
2.47668e-88	0.305	0.651	0.466	3.69545e-84	1	Arih2																																										4.53458e-263	-0.578
3.92109e-88	0.564	0.352	0.198	5.85066e-84	1	Bcl2l11																																										1.62153e-208	-0.577
4.26922e-88	0.382	0.18	0.046	6.37011e-84	1	Rnf125																																										9.68361e-290	-0.576
5.54493e-88	0.297	0.355	0.18	8.27359e-84	1	Dnajb9																																										8.32612e-237	-0.574
6.55598e-88	-0.482	0.518	0.615	9.78217e-84	1	Cnr2																																										2.427e-301	-0.573
1.4847e-86	0.271	0.868	0.74	2.21532e-82	1	Polr2a																																										6.82186e-268	-0.572
7.23559e-86	0.352	0.844	0.717	1.07962e-81	1	Kdm7a																																										1.06861e-215	-0.572
3.554e-85	0.321	0.656	0.48	5.30293e-81	1	Tmed5																																										1.29217e-240	-0.571
4.56143e-85	0.3	0.676	0.509	6.80611e-81	1	Sdcbp																																										8.81424e-284	-0.569
1.69491e-84	-0.43	0.204	0.295	2.52897e-80	1	Ms4a6c																																										6.81157e-192	-0.569
7.82457e-84	0.271	0.873	0.735	1.1675e-79	1	Calm2																																										0	-0.568
1.76532e-83	0.321	0.879	0.776	2.63403e-79	1	Nsf																																										0	-0.566
8.00206e-83	0.27	0.666	0.486	1.19399e-78	1	Ddx3y																																										0	-0.566
1.78297e-82	0.555	0.186	0.049	2.66038e-78	1	Ighg1																																										2.75171e-308	-0.566
1.98139e-81	0.306	0.561	0.379	2.95643e-77	1	Lemd3																																										3.67625e-248	-0.566
2.1723e-81	0.311	0.884	0.78	3.24129e-77	1	Cblb																																										2.97564e-246	-0.566
3.97864e-81	0.417	0.416	0.241	5.93654e-77	1	Prim2																																										8.83677e-165	-0.565
2.40255e-80	0.474	0.924	0.869	3.58484e-76	1	Malt1																																										0	-0.564
3.40057e-80	0.306	0.635	0.461	5.07399e-76	1	Atp6v0d1																																										2.58782e-206	-0.564
9.86728e-80	0.432	0.231	0.091	1.4723e-75	1	Uck2																																										7.30138e-304	-0.563
1.09133e-79	-0.6	0.071	0.13	1.62838e-75	1	Akap12																																										4.35002e-261	-0.561
2.62209e-79	0.311	0.633	0.452	3.91243e-75	1	Trim25																																										1.4384e-247	-0.561
2.78919e-79	0.298	0.686	0.498	4.16176e-75	1	Ccr6																																										0	-0.56
3.76383e-78	0.341	0.398	0.232	5.61601e-74	1	Sipa1l2																																										2.59849e-269	-0.559
1.35391e-77	0.264	0.94	0.867	2.02017e-73	1	Smg1																																										3.36471e-236	-0.559
1.46264e-77	-0.371	0.068	0.144	2.18241e-73	1	Chst11																																										2.75273e-229	-0.559
1.61207e-77	0.251	0.697	0.521	2.40537e-73	1	Ccnt1																																										5.06779e-293	-0.558
1.78613e-77	0.347	0.238	0.105	2.66508e-73	1	Gadd45a																																										3.6139e-270	-0.557
1.30051e-76	0.296	0.601	0.427	1.9405e-72	1	Arnt																																										8.31541e-225	-0.557
5.11161e-76	0.327	0.683	0.53	7.62703e-72	1	Tspan13																																										6.97931e-273	-0.555
1.4412e-75	-0.447	0.29	0.402	2.15041e-71	1	Slc14a1																																										0	-0.554
1.96702e-75	0.376	0.396	0.234	2.935e-71	1	Iqcb1																																										6.38541e-231	-0.552
1.67248e-74	0.31	0.564	0.395	2.49551e-70	1	Cse1l																																										7.61606e-216	-0.551
5.06908e-74	-0.685	0.126	0.232	7.56357e-70	1	Fhit																																										7.46164e-275	-0.55
1.28347e-73	0.266	0.607	0.438	1.91507e-69	1	Ntan1																																										2.62869e-236	-0.55
3.94629e-73	0.285	0.198	0.076	5.88826e-69	1	Gm6377																																										1.5172e-192	-0.55
4.68395e-73	0.255	0.867	0.747	6.98893e-69	1	Cnot6l																																										0	-0.549
5.55238e-73	0.327	0.801	0.666	8.28471e-69	1	Gpr183																																										0	-0.549
1.79907e-72	0.293	0.219	0.089	2.6844e-68	1	Pmaip1																																										0	-0.549
2.71542e-72	0.299	0.594	0.435	4.05168e-68	1	Tbk1																																										4.39379e-223	-0.549
6.11716e-72	0.349	0.297	0.146	9.12741e-68	1	Rgs2																																										3.22703e-280	-0.548
3.76085e-71	-0.285	0.128	0.216	5.61157e-67	1	Lynx1																																										3.11069e-237	-0.545
1.64003e-70	0.293	0.68	0.521	2.4471e-66	1	Zfp36																																										1.05444e-186	-0.545
1.83883e-70	-0.42	0.329	0.424	2.74372e-66	1	Elk3																																										1.23808e-283	-0.544
2.29962e-70	0.263	0.867	0.757	3.43126e-66	1	Kpna4																																										0	-0.543
5.29974e-70	0.35	0.506	0.327	7.90774e-66	1	Serpina3g																																										3.74435e-205	-0.543
8.37594e-70	0.331	0.241	0.102	1.24977e-65	1	Wfdc17																																										5.03306e-224	-0.542
9.09938e-70	0.327	0.429	0.275	1.35772e-65	1	Tob2																																										0	-0.541
2.61348e-69	0.355	0.781	0.657	3.89957e-65	1	Adgre5																																										3.65755e-206	-0.541
2.99541e-69	0.253	0.746	0.593	4.46945e-65	1	Ppp1cb																																										2.13701e-138	-0.541
3.3136e-69	0.283	0.513	0.339	4.94422e-65	1	Smc5																																										0	-0.54
1.78442e-68	0.391	0.595	0.437	2.66254e-64	1	Samsn1																																										1.73148e-212	-0.539
2.08367e-68	-0.423	0.43	0.5	3.10904e-64	1	Trim34a																																										8.93949e-249	-0.538
3.17034e-68	0.348	0.304	0.163	4.73046e-64	1	Gem																																										5.84058e-187	-0.538
3.89848e-68	0.333	0.708	0.556	5.81692e-64	1	Rras2																																										1.27432e-296	-0.537
2.78829e-67	0.369	0.778	0.675	4.1604e-63	1	Elmsan1																																										1.06959e-281	-0.537
2.46277e-66	0.259	0.288	0.149	3.6747e-62	1	Csrnp1																																										1.1719e-257	-0.536
3.54501e-66	0.251	0.404	0.244	5.2895e-62	1	Donson																																										4.0904e-195	-0.535
4.65112e-66	0.31	0.287	0.149	6.93993e-62	1	Tagap																																										9.94333e-252	-0.532
6.59185e-66	0.251	0.698	0.541	9.83569e-62	1	Tmed10																																										1.27585e-216	-0.532
3.65942e-64	0.278	0.731	0.589	5.46022e-60	1	Rassf3																																										3.97627e-204	-0.532
8.16429e-64	0.263	0.403	0.248	1.21819e-59	1	Plekho2																																										9.65051e-197	-0.532
1.62139e-63	0.252	0.887	0.791	2.41928e-59	1	Jmjd1c																																										0	-0.531
4.58516e-63	0.296	0.691	0.538	6.84151e-59	1	Zfp36l2																																										2.19415e-242	-0.531
5.65942e-63	0.263	0.211	0.088	8.44443e-59	1	Ildr1																																										4.0393e-215	-0.531
1.06767e-61	-0.25	0.111	0.19	1.59307e-57	1	Thap2																																										7.65622e-210	-0.531
1.17066e-60	0.256	0.737	0.603	1.74675e-56	1	Tpd52																																										0	-0.53
1.29492e-60	0.26	0.426	0.28	1.93215e-56	1	Prdx6																																										7.14125e-207	-0.53
3.36644e-60	-0.29	0.071	0.142	5.02306e-56	1	Hist1h2be																																										2.57748e-287	-0.529
1.10857e-59	-0.479	0.366	0.428	1.6541e-55	1	Hck																																										1.6996e-248	-0.529
3.69948e-59	-0.326	0.345	0.43	5.52e-55	1	Mgat1																																										3.6966e-283	-0.528
4.54988e-59	-0.398	0.446	0.522	6.78888e-55	1	Cdk8																																										3.26955e-195	-0.526
6.6138e-59	-0.356	0.3	0.381	9.86844e-55	1	Sh2d3c																																										2.15756e-259	-0.525
9.59454e-59	0.29	0.747	0.619	1.4316e-54	1	Ubl3																																										1.68939e-240	-0.525
7.63095e-58	0.253	0.633	0.48	1.13861e-53	1	Sla																																										0	-0.523
2.71562e-57	-0.347	0.295	0.383	4.05198e-53	1	Snapc3																																										4.78177e-207	-0.523
3.18359e-56	-0.336	0.133	0.209	4.75023e-52	1	Edaradd																																										4.28929e-204	-0.523
3.87098e-56	-0.303	0.192	0.276	5.77589e-52	1	Zfp961																																										1.25691e-222	-0.522
1.16482e-55	0.282	0.6	0.448	1.73803e-51	1	Lrrc8c																																										0	-0.521
3.20727e-55	0.325	0.48	0.341	4.78557e-51	1	Atl3																																										0	-0.521
1.90592e-54	0.259	0.744	0.606	2.84383e-50	1	Sik3																																										8.34336e-237	-0.52
2.79949e-52	0.262	0.485	0.338	4.17711e-48	1	Dennd5a																																										1.94292e-272	-0.519
4.63816e-52	0.264	0.484	0.341	6.9206e-48	1	Kif2a																																										3.66552e-221	-0.519
3.84793e-51	0.256	0.353	0.224	5.74149e-47	1	Cenpa																																										1.81311e-215	-0.517
7.94605e-50	-0.278	0.185	0.261	1.18563e-45	1	Vamp1																																										1.28964e-186	-0.516
3.32999e-49	0.258	0.388	0.251	4.96868e-45	1	Tiparp																																										2.38737e-251	-0.514
5.96728e-49	-0.257	0.115	0.187	8.90377e-45	1	Hes1																																										6.55273e-204	-0.513
8.40223e-49	0.305	0.55	0.421	1.2537e-44	1	Tspan14																																										5.11978e-235	-0.511
3.99292e-48	-0.35	0.303	0.387	5.95784e-44	1	Stambpl1																																										7.60595e-307	-0.51
4.21486e-48	-0.327	0.484	0.538	6.28899e-44	1	Cyb561a3																																										3.6098e-201	-0.51
6.06736e-48	0.293	0.223	0.118	9.0531e-44	1	Plcxd2																																										0	-0.509
1.2412e-47	0.256	0.698	0.575	1.85199e-43	1	Lpxn																																										3.79043e-217	-0.509
1.94184e-47	0.309	0.752	0.654	2.89742e-43	1	Dapp1																																										5.1258e-206	-0.509
3.39494e-47	-0.382	0.424	0.495	5.06559e-43	1	Zfp710																																										6.12327e-194	-0.509
4.46817e-47	-0.353	0.338	0.396	6.66695e-43	1	Dennd3																																										2.9277e-153	-0.509
1.12943e-46	0.312	0.383	0.261	1.68523e-42	1	Dclre1c																																										2.28849e-245	-0.508
1.20178e-46	-0.279	0.178	0.245	1.79318e-42	1	Tmem154																																										6.42793e-300	-0.507
4.63384e-46	0.254	0.272	0.155	6.91416e-42	1	Tnfaip3																																										3.89928e-243	-0.507
1.00168e-45	-0.292	0.291	0.363	1.49461e-41	1	Foxk1																																										3.57679e-225	-0.507
2.22862e-45	0.274	0.462	0.329	3.32533e-41	1	Nrip1																																										6.61117e-261	-0.506
1.7636e-43	-0.347	0.416	0.475	2.63147e-39	1	Cept1																																										5.73505e-244	-0.506
3.59554e-43	0.274	0.426	0.298	5.3649e-39	1	Foxn2																																										0	-0.505
9.81072e-43	-0.341	0.352	0.417	1.46386e-38	1	Clec2i																																										2.82014e-250	-0.505
2.09829e-42	-0.268	0.162	0.22	3.13086e-38	1	Gcnt1																																										0	-0.504
1.00445e-41	-0.365	0.561	0.612	1.49874e-37	1	Rreb1																																										2.10815e-301	-0.504
3.4822e-41	0.28	0.423	0.298	5.1958e-37	1	Sidt1																																										1.65699e-205	-0.504
3.92413e-41	-0.331	0.387	0.44	5.8552e-37	1	Lars2																																										1.57484e-299	-0.503
4.87572e-41	0.342	0.489	0.38	7.27507e-37	1	B4galt1																																										2.58244e-202	-0.503
4.96583e-41	-0.289	0.381	0.439	7.40952e-37	1	Rnf167																																										1.02371e-210	-0.502
6.5621e-41	0.297	0.293	0.179	9.7913e-37	1	Rilpl2																																										3.59167e-202	-0.502
1.02392e-39	-0.288	0.24	0.305	1.5278e-35	1	Orai2																																										4.76469e-186	-0.502
1.24011e-39	0.253	0.216	0.121	1.85037e-35	1	Ipmk																																										0	-0.5
4.03324e-38	-0.299	0.568	0.619	6.018e-34	1	AC149090.1																																										1.49313e-269	-0.5
5.56285e-38	-0.466	0.157	0.232	8.30034e-34	1	Ppm1e																																										1.30539e-233	-0.499
1.89415e-37	-0.26	0.199	0.262	2.82626e-33	1	Stard5																																										1.02695e-211	-0.499
3.75677e-37	0.368	0.569	0.461	5.60547e-33	1	Cpm																																										1.19078e-229	-0.497
6.33615e-37	0.256	0.423	0.307	9.45417e-33	1	Elovl5																																										1.08546e-285	-0.496
1.19993e-36	-0.315	0.419	0.474	1.79042e-32	1	Tia1																																										0	-0.495
6.5672e-35	-0.309	0.321	0.383	9.79892e-31	1	Zfp398																																										1.06803e-231	-0.495
3.72355e-34	-0.254	0.283	0.345	5.55591e-30	1	Ppt1																																										5.01011e-227	-0.495
1.30635e-33	-0.297	0.389	0.444	1.94921e-29	1	Zfp950																																										4.24098e-233	-0.494
4.14517e-33	0.265	0.493	0.369	6.18501e-29	1	Alcam																																										6.82841e-224	-0.494
1.65583e-32	-0.439	0.558	0.614	2.47067e-28	1	Hdac9																																										1.89479e-266	-0.493
1.81468e-32	-0.316	0.264	0.321	2.70769e-28	1	Mdfic																																										3.17258e-210	-0.493
6.42862e-31	-0.259	0.379	0.442	9.59214e-27	1	Map3k14																																										1.59056e-188	-0.492
7.57557e-31	-0.377	0.372	0.424	1.13035e-26	1	Cdyl2																																										5.28954e-122	-0.49
8.41624e-31	0.28	0.185	0.101	1.25579e-26	1	Arhgap31																																										1.44089e-183	-0.489
3.15518e-30	-0.253	0.183	0.239	4.70785e-26	1	Golph3l																																										3.27385e-158	-0.487
2.39418e-29	-0.273	0.164	0.222	3.57236e-25	1	Map2k6																																										4.91135e-232	-0.485
3.16977e-26	-0.252	0.255	0.311	4.72962e-22	1	Stat2																																										1.59026e-244	-0.484
1.32122e-18	0.253	0.345	0.277	1.9714e-14	1	Rab30																																										5.10429e-195	-0.484
0	-0.433	0.012	0.253	0	2	Hsd17b10																																										2.4236e-276	-0.483
0	-0.463	0.013	0.268	0	2	Ddt																																										2.58865e-250	-0.483
0	-0.495	0.018	0.282	0	2	Elof1																																										7.82037e-170	-0.483
0	-0.5	0.021	0.3	0	2	Dmac1																																										7.05249e-308	-0.481
0	-0.504	0.017	0.278	0	2	Fmc1																																										5.13256e-217	-0.481
0	-0.505	0.016	0.291	0	2	Smim11																																										3.39314e-195	-0.48
0	-0.521	0.01	0.289	0	2	Naa38																																										1.71035e-180	-0.48
0	-0.523	0.025	0.34	0	2	Grpel1																																										5.11252e-233	-0.479
0	-0.53	0.019	0.33	0	2	Ramac																																										1.88357e-220	-0.478
0	-0.531	0.025	0.345	0	2	Pfdn6																																										3.81826e-254	-0.477
0	-0.541	0.023	0.336	0	2	Mrpl57																																										1.65456e-211	-0.475
0	-0.543	0.027	0.352	0	2	Selenoh																																										6.80888e-198	-0.475
0	-0.549	0.029	0.361	0	2	Higd2a																																										6.314e-220	-0.474
0	-0.549	0.018	0.304	0	2	0610010K14Rik																																										6.35096e-193	-0.473
0	-0.549	0.021	0.312	0	2	Cenpx																																										0	-0.472
0	-0.554	0.021	0.331	0	2	S100a13																																										7.65014e-212	-0.472
0	-0.56	0.017	0.327	0	2	Mrpl34																																										3.39564e-187	-0.472
0	-0.564	0.028	0.367	0	2	Tomm5																																										3.48591e-180	-0.471
0	-0.566	0.035	0.387	0	2	Znrd1																																										1.29152e-171	-0.47
0	-0.566	0.027	0.349	0	2	Gadd45gip1																																										4.77938e-231	-0.469
0	-0.58	0.039	0.398	0	2	Csnk2b																																										1.23009e-218	-0.469
0	-0.582	0.017	0.346	0	2	Coa3																																										4.86133e-277	-0.466
0	-0.584	0.03	0.365	0	2	Cetn2																																										2.92277e-242	-0.466
0	-0.584	0.04	0.403	0	2	Eif1b																																										9.24569e-237	-0.466
0	-0.59	0.026	0.377	0	2	Txndc17																																										5.10831e-224	-0.466
0	-0.595	0.023	0.336	0	2	Uqcc2																																										9.74188e-196	-0.466
0	-0.6	0.025	0.364	0	2	Chchd1																																										9.8664e-250	-0.465
0	-0.612	0.027	0.378	0	2	Cops9																																										1.55644e-234	-0.465
0	-0.613	0.046	0.429	0	2	Eif3g																																										2.12105e-180	-0.465
0	-0.613	0.044	0.422	0	2	Hsbp1																																										0	-0.463
0	-0.613	0.019	0.334	0	2	Ndufaf8																																										2.30457e-205	-0.462
0	-0.614	0.037	0.414	0	2	Aurkaip1																																										1.01539e-186	-0.462
0	-0.616	0.025	0.403	0	2	Med28																																										5.06902e-167	-0.462
0	-0.617	0.013	0.326	0	2	1110008P14Rik																																										9.49405e-217	-0.461
0	-0.618	0.041	0.395	0	2	Cib1																																										3.80673e-201	-0.461
0	-0.62	0.034	0.421	0	2	Polr2j																																										1.35843e-213	-0.46
0	-0.622	0.034	0.399	0	2	Ndufa5																																										4.2592e-224	-0.459
0	-0.623	0.059	0.465	0	2	Raly																																										1.22282e-258	-0.458
0	-0.626	0.029	0.393	0	2	Mrpl18																																										1.54321e-219	-0.458
0	-0.626	0.026	0.395	0	2	Mien1																																										1.06451e-181	-0.458
0	-0.627	0.023	0.356	0	2	Anapc13																																										3.4052e-142	-0.458
0	-0.634	0.026	0.344	0	2	C1qbp																																										6.45659e-238	-0.457
0	-0.634	0.06	0.48	0	2	Prdx2																																										8.83411e-222	-0.457
0	-0.636	0.05	0.457	0	2	Abhd17a																																										6.63659e-187	-0.457
0	-0.638	0.066	0.519	0	2	Mrfap1																																										1.34148e-164	-0.457
0	-0.64	0.032	0.422	0	2	Ndufs6																																										3.54033e-299	-0.456
0	-0.642	0.032	0.408	0	2	Spcs1																																										3.51264e-255	-0.456
0	-0.644	0.047	0.47	0	2	Calm3																																										2.18395e-219	-0.456
0	-0.65	0.035	0.408	0	2	Cycs																																										7.08584e-205	-0.456
0	-0.651	0.054	0.466	0	2	Arf6																																										2.07533e-203	-0.456
0	-0.653	0.026	0.41	0	2	Emc6																																										5.9848e-187	-0.456
0	-0.653	0.026	0.399	0	2	Ndufa8																																										3.98505e-180	-0.455
0	-0.655	0.042	0.465	0	2	Imp3																																										5.54144e-229	-0.454
0	-0.656	0.035	0.404	0	2	Wdr83os																																										3.05303e-117	-0.453
0	-0.658	0.074	0.534	0	2	Swi5																																										6.58814e-223	-0.451
0	-0.659	0.042	0.436	0	2	Ndufv3																																										1.09384e-187	-0.451
0	-0.663	0.043	0.446	0	2	Atox1																																										4.57603e-187	-0.451
0	-0.667	0.063	0.5	0	2	Ndufs7																																										4.40045e-183	-0.451
0	-0.668	0.027	0.33	0	2	Ifi47																																										3.75778e-182	-0.451
0	-0.67	0.031	0.383	0	2	Hmgn2																																										1.26707e-181	-0.451
0	-0.673	0.05	0.48	0	2	Tmem160																																										2.77699e-216	-0.45
0	-0.677	0.082	0.561	0	2	Gabarapl2																																										4.21658e-196	-0.45
0	-0.678	0.055	0.496	0	2	Ndufs5																																										5.69644e-158	-0.449
0	-0.68	0.056	0.52	0	2	Psmb5																																										2.75196e-209	-0.448
0	-0.681	0.042	0.458	0	2	Polr2e																																										3.35743e-234	-0.447
0	-0.683	0.077	0.548	0	2	Mdh2																																										3.44729e-228	-0.447
0	-0.686	0.046	0.469	0	2	Mrps33																																										5.69691e-202	-0.447
0	-0.69	0.042	0.448	0	2	Cacybp																																										2.42798e-179	-0.447
0	-0.691	0.033	0.433	0	2	Dynlrb1																																										2.43971e-202	-0.446
0	-0.694	0.074	0.534	0	2	Phb2																																										2.03416e-183	-0.446
0	-0.696	0.065	0.519	0	2	Ndufb3																																										5.60216e-268	-0.445
0	-0.699	0.056	0.5	0	2	Vps28																																										3.78617e-211	-0.445
0	-0.7	0.049	0.486	0	2	Lsm5																																										8.47576e-184	-0.445
0	-0.702	0.041	0.438	0	2	Pmf1																																										1.59698e-179	-0.445
0	-0.703	0.086	0.567	0	2	Cwc15																																										9.34804e-211	-0.444
0	-0.703	0.041	0.458	0	2	Uqcrfs1																																										1.09049e-181	-0.444
0	-0.704	0.06	0.526	0	2	Mrps21																																										2.41773e-197	-0.443
0	-0.706	0.034	0.457	0	2	Cox14																																										4.12368e-168	-0.44
0	-0.707	0.13	0.679	0	2	Trir																																										3.42094e-154	-0.44
0	-0.713	0.062	0.518	0	2	Drap1																																										5.0747e-42	-0.44
0	-0.714	0.067	0.504	0	2	Sfr1																																										6.31663e-174	-0.439
0	-0.715	0.042	0.478	0	2	Pdcd5																																										2.10914e-172	-0.439
0	-0.717	0.051	0.498	0	2	Prdx5																																										1.90245e-222	-0.438
0	-0.721	0.089	0.583	0	2	Pomp																																										9.62334e-211	-0.438
0	-0.723	0.032	0.438	0	2	Ndufs8																																										4.07274e-155	-0.437
0	-0.723	0.036	0.457	0	2	Tprgl																																										1.13268e-116	-0.437
0	-0.729	0.078	0.551	0	2	Gpsm3																																										2.15166e-286	-0.436
0	-0.73	0.118	0.669	0	2	H2afz																																										8.05319e-167	-0.436
0	-0.731	0.094	0.601	0	2	Syf2																																										6.66715e-162	-0.436
0	-0.732	0.044	0.499	0	2	Mrps14																																										4.81848e-201	-0.435
0	-0.732	0.04	0.458	0	2	Timm10b																																										1.75529e-172	-0.435
0	-0.733	0.147	0.702	0	2	Gnb2																																										1.79876e-165	-0.435
0	-0.735	0.079	0.572	0	2	Mettl23																																										2.14859e-244	-0.434
0	-0.737	0.037	0.46	0	2	Rnaseh2c																																										5.87128e-170	-0.434
0	-0.738	0.116	0.669	0	2	Tbca																																										0	-0.433
0	-0.741	0.044	0.464	0	2	Bmyc																																										8.36398e-202	-0.433
0	-0.744	0.096	0.641	0	2	Selenok																																										2.93259e-171	-0.433
0	-0.746	0.119	0.679	0	2	Brk1																																										1.48521e-233	-0.432
0	-0.75	0.126	0.684	0	2	Snrpb																																										6.3179e-172	-0.432
0	-0.76	0.067	0.561	0	2	Map1lc3b																																										1.23111e-95	-0.431
0	-0.76	0.07	0.561	0	2	Psmb4																																										3.89256e-195	-0.43
0	-0.761	0.083	0.585	0	2	Psmb10																																										6.95798e-177	-0.43
0	-0.762	0.025	0.43	0	2	Ndufc1																																										4.7919e-167	-0.43
0	-0.762	0.05	0.538	0	2	Ndufb8																																										1.55779e-184	-0.429
0	-0.765	0.061	0.545	0	2	Vamp8																																										1.21103e-174	-0.429
0	-0.766	0.05	0.494	0	2	Chmp2a																																										2.21206e-193	-0.428
0	-0.767	0.071	0.53	0	2	Tubb4b																																										6.3563e-265	-0.427
0	-0.77	0.036	0.481	0	2	Mrps24																																										8.29959e-123	-0.427
0	-0.775	0.048	0.545	0	2	Sf3b5																																										4.64168e-178	-0.426
0	-0.775	0.038	0.497	0	2	Psmd8																																										8.01179e-176	-0.426
0	-0.777	0.048	0.528	0	2	Prelid1																																										8.66995e-247	-0.425
0	-0.778	0.22	0.818	0	2	Atp5a1																																										4.30501e-163	-0.425
0	-0.779	0.042	0.489	0	2	Dpm3																																										7.41554e-242	-0.423
0	-0.779	0.207	0.813	0	2	Dad1																																										4.16522e-202	-0.423
0	-0.782	0.253	0.845	0	2	Slc25a3																																										1.13853e-199	-0.423
0	-0.785	0.08	0.62	0	2	Selenof																																										2.45184e-254	-0.422
0	-0.785	0.041	0.464	0	2	Gngt2																																										9.9782e-161	-0.422
0	-0.787	0.054	0.55	0	2	Scp2																																										1.57238e-157	-0.422
0	-0.788	0.172	0.733	0	2	Pnrc1																																										3.37026e-187	-0.421
0	-0.797	0.058	0.528	0	2	Mrpl23																																										1.91661e-132	-0.421
0	-0.798	0.039	0.486	0	2	Banf1																																										7.06483e-240	-0.42
0	-0.801	0.035	0.514	0	2	Psmb6																																										1.58901e-100	-0.42
0	-0.801	0.16	0.741	0	2	Polr1d																																										3.28845e-290	-0.419
0	-0.804	0.063	0.554	0	2	Atp5g3																																										1.14693e-197	-0.419
0	-0.805	0.039	0.522	0	2	Ndufb4																																										2.00957e-224	-0.418
0	-0.812	0.073	0.583	0	2	Abracl																																										1.98851e-189	-0.418
0	-0.813	0.06	0.537	0	2	Smdt1																																										5.32118e-165	-0.418
0	-0.819	0.039	0.502	0	2	Gng10																																										3.41592e-274	-0.415
0	-0.82	0.179	0.777	0	2	Anp32a																																										1.60546e-161	-0.414
0	-0.822	0.103	0.665	0	2	Cox6a1																																										1.40234e-237	-0.413
0	-0.823	0.1	0.658	0	2	Srp9																																										8.44027e-175	-0.413
0	-0.824	0.135	0.673	0	2	Ypel3																																										7.96762e-165	-0.413
0	-0.824	0.143	0.732	0	2	Arhgdia																																										4.40109e-150	-0.413
0	-0.824	0.05	0.53	0	2	Use1																																										9.52026e-266	-0.412
0	-0.825	0.108	0.703	0	2	Taldo1																																										8.50996e-181	-0.412
0	-0.826	0.227	0.819	0	2	Ptp4a3																																										8.91197e-166	-0.412
0	-0.827	0.032	0.501	0	2	Ndufa11																																										1.74686e-158	-0.412
0	-0.829	0.086	0.624	0	2	Pcbp1																																										1.52852e-160	-0.411
0	-0.833	0.058	0.53	0	2	Llph																																										1.09809e-212	-0.41
0	-0.834	0.03	0.488	0	2	Romo1																																										4.44835e-170	-0.41
0	-0.838	0.062	0.592	0	2	Tomm22																																										4.58125e-169	-0.409
0	-0.839	0.091	0.659	0	2	Psmb3																																										1.51281e-158	-0.409
0	-0.842	0.107	0.64	0	2	Blvrb																																										3.47462e-151	-0.409
0	-0.845	0.054	0.508	0	2	Ranbp1																																										5.41396e-255	-0.407
0	-0.845	0.104	0.657	0	2	Sri																																										1.11487e-177	-0.407
0	-0.846	0.086	0.606	0	2	Cct5																																										8.51911e-149	-0.406
0	-0.846	0.075	0.632	0	2	Ubxn1																																										2.32875e-185	-0.404
0	-0.847	0.02	0.46	0	2	Gm2000																																										4.39017e-272	-0.403
0	-0.849	0.084	0.641	0	2	Tspo																																										2.73274e-159	-0.403
0	-0.85	0.081	0.595	0	2	Eno1																																										1.31303e-149	-0.403
0	-0.851	0.069	0.579	0	2	Ssr4																																										2.30584e-159	-0.402
0	-0.852	0.046	0.563	0	2	Timm13																																										2.7835e-262	-0.401
0	-0.853	0.039	0.54	0	2	Ndufa1																																										4.0068e-187	-0.401
0	-0.853	0.059	0.601	0	2	Ndufb9																																										5.63308e-158	-0.401
0	-0.857	0.119	0.673	0	2	Cnp																																										1.37979e-124	-0.401
0	-0.858	0.067	0.599	0	2	Snu13																																										2.39326e-164	-0.399
0	-0.868	0.306	0.911	0	2	Arpc1b																																										2.13137e-145	-0.399
0	-0.869	0.088	0.63	0	2	Sept1																																										8.81744e-226	-0.398
0	-0.869	0.197	0.761	0	2	Tnfrsf13c																																										1.97499e-172	-0.398
0	-0.876	0.129	0.703	0	2	Prdx1																																										4.24948e-156	-0.398
0	-0.879	0.035	0.523	0	2	Mrps16																																										7.23053e-226	-0.397
0	-0.88	0.291	0.902	0	2	Clta																																										2.85579e-160	-0.397
0	-0.884	0.042	0.51	0	2	Bola2																																										1.02186e-158	-0.396
0	-0.884	0.118	0.721	0	2	Cox5a																																										6.09082e-146	-0.395
0	-0.886	0.072	0.617	0	2	Atp6v0c																																										4.2958e-159	-0.394
0	-0.888	0.072	0.62	0	2	Cox17																																										3.09602e-155	-0.394
0	-0.892	0.169	0.763	0	2	Anp32b																																										8.4044e-147	-0.394
0	-0.894	0.096	0.663	0	2	Supt4a																																										2.40984e-193	-0.393
0	-0.895	0.062	0.571	0	2	Fkbp3																																										6.21803e-170	-0.393
0	-0.897	0.083	0.604	0	2	Ppp1r11																																										1.17807e-159	-0.393
0	-0.9	0.046	0.548	0	2	Cdk2ap2																																										1.97757e-156	-0.392
0	-0.9	0.046	0.569	0	2	Micos13																																										1.80106e-221	-0.391
0	-0.903	0.201	0.829	0	2	Hnrnpa0																																										1.15635e-161	-0.391
0	-0.905	0.127	0.739	0	2	Atp6v0e																																										1.04675e-154	-0.391
0	-0.906	0.176	0.767	0	2	Hnrnpa1																																										1.89011e-286	-0.39
0	-0.906	0.03	0.507	0	2	Mrpl30																																										1.35111e-204	-0.39
0	-0.908	0.091	0.654	0	2	Lsm4																																										2.70646e-154	-0.39
0	-0.909	0.148	0.724	0	2	Nfkbia																																										4.78069e-120	-0.39
0	-0.915	0.292	0.887	0	2	Lsp1																																										7.49332e-196	-0.389
0	-0.92	0.211	0.822	0	2	Arpc5																																										1.05368e-168	-0.389
0	-0.921	0.069	0.617	0	2	Tomm20																																										8.11159e-154	-0.389
0	-0.921	0.027	0.514	0	2	Uqcr11																																										7.03295e-202	-0.388
0	-0.921	0.165	0.783	0	2	Arl6ip1																																										1.51412e-181	-0.388
0	-0.921	0.068	0.66	0	2	Ndufb7																																										5.9055e-154	-0.387
0	-0.925	0.106	0.677	0	2	Cst3																																										1.70308e-160	-0.386
0	-0.925	0.165	0.78	0	2	Atp5b																																										2.30398e-148	-0.386
0	-0.927	0.231	0.845	0	2	Arpc5l																																										1.05771e-144	-0.386
0	-0.931	0.105	0.717	0	2	Psma2																																										4.92543e-144	-0.386
0	-0.931	0.124	0.726	0	2	Nol7																																										1.06429e-161	-0.385
0	-0.935	0.119	0.713	0	2	Eif3m																																										3.70071e-161	-0.385
0	-0.941	0.032	0.534	0	2	Uqcr10																																										1.82517e-146	-0.385
0	-0.942	0.042	0.581	0	2	Ndufb5																																										4.68586e-151	-0.384
0	-0.946	0.092	0.669	0	2	Psma7																																										1.03575e-138	-0.384
0	-0.951	0.12	0.712	0	2	Tubb5																																										5.78542e-148	-0.383
0	-0.951	0.064	0.579	0	2	Mrpl52																																										1.0143e-142	-0.383
0	-0.953	0.045	0.588	0	2	Uqcrq																																										2.01094e-141	-0.383
0	-0.953	0.074	0.629	0	2	H2afj																																										1.35238e-133	-0.383
0	-0.955	0.052	0.602	0	2	Tmem258																																										7.17657e-297	-0.382
0	-0.955	0.042	0.597	0	2	Ndufb10																																										5.91797e-139	-0.382
0	-0.957	0.152	0.788	0	2	Rbx1																																										1.22645e-165	-0.381
0	-0.962	0.077	0.665	0	2	Park7																																										2.61439e-164	-0.381
0	-0.963	0.078	0.681	0	2	Psenen																																										3.91468e-156	-0.381
0	-0.963	0.063	0.628	0	2	Rnasek																																										2.96806e-152	-0.381
0	-0.968	0.075	0.612	0	2	Nme1																																										5.93081e-142	-0.381
0	-0.969	0.222	0.857	0	2	Eif3h																																										4.31303e-139	-0.381
0	-0.972	0.172	0.766	0	2	Psmb9																																										4.14273e-160	-0.38
0	-0.974	0.065	0.64	0	2	D8Ertd738e																																										4.86383e-159	-0.38
0	-0.978	0.056	0.636	0	2	Srp14																																										9.45078e-142	-0.379
0	-0.98	0.082	0.624	0	2	Psme2																																										8.30213e-143	-0.378
0	-0.98	0.038	0.605	0	2	Lamtor2																																										3.98309e-125	-0.377
0	-0.98	0.056	0.607	0	2	Atp5md																																										8.74717e-138	-0.376
0	-0.983	0.105	0.728	0	2	Nedd8																																										2.05447e-197	-0.375
0	-0.986	0.067	0.648	0	2	Myl12a																																										3.75238e-188	-0.375
0	-0.988	0.131	0.774	0	2	Atp5f1																																										1.51351e-207	-0.374
0	-0.989	0.049	0.615	0	2	Uqcrb																																										1.97841e-190	-0.374
0	-0.991	0.182	0.804	0	2	Eif3e																																										2.76776e-144	-0.374
0	-0.994	0.095	0.694	0	2	Ran																																										5.153e-141	-0.374
0	-0.996	0.056	0.611	0	2	Trmt112																																										3.20972e-138	-0.374
0	-0.998	0.053	0.617	0	2	Rtraf																																										0	-0.373
0	-1.001	0.042	0.596	0	2	Atp5o																																										1.95431e-145	-0.373
0	-1.001	0.413	0.943	0	2	H2-DMb2																																										4.73623e-155	-0.372
0	-1.01	0.055	0.675	0	2	Edf1																																										6.94106e-137	-0.372
0	-1.011	0.119	0.75	0	2	Atp5c1																																										7.49202e-228	-0.371
0	-1.014	0.021	0.558	0	2	Gm11808																																										1.02099e-155	-0.371
0	-1.015	0.1	0.611	0	2	Emp3																																										5.73241e-150	-0.371
0	-1.025	0.135	0.713	0	2	Capg																																										3.9288e-183	-0.369
0	-1.025	0.11	0.755	0	2	Ndufa13																																										1.833e-167	-0.369
0	-1.026	0.042	0.586	0	2	Atp5k																																										3.53777e-156	-0.369
0	-1.026	0.117	0.709	0	2	Rnase6																																										5.72411e-149	-0.369
0	-1.029	0.27	0.914	0	2	Arpc3																																										6.47078e-144	-0.369
0	-1.029	0.302	0.924	0	2	Itm2b																																										2.34153e-305	-0.367
0	-1.029	0.189	0.793	0	2	Gmfg																																										2.72384e-162	-0.367
0	-1.03	0.164	0.824	0	2	Sem1																																										1.02513e-131	-0.367
0	-1.031	0.109	0.72	0	2	Aldoa																																										1.05003e-170	-0.366
0	-1.032	0.053	0.627	0	2	Gpx4																																										7.61055e-149	-0.366
0	-1.036	0.044	0.626	0	2	Atp6v1g1																																										5.32811e-128	-0.366
0	-1.04	0.291	0.915	0	2	Hmgb1																																										2.55963e-149	-0.365
0	-1.044	0.091	0.571	0	2	Cd24a																																										7.5548e-127	-0.365
0	-1.051	0.084	0.69	0	2	S100a11																																										2.50142e-173	-0.364
0	-1.061	0.051	0.649	0	2	Ndufa3																																										5.20404e-173	-0.364
0	-1.064	0.084	0.686	0	2	Pgls																																										1.35608e-221	-0.363
0	-1.068	0.067	0.694	0	2	Ndufb11																																										1.47898e-143	-0.363
0	-1.076	0.153	0.823	0	2	Psmb1																																										5.64782e-136	-0.363
0	-1.077	0.064	0.673	0	2	Eif3i																																										2.13908e-114	-0.363
0	-1.078	0.18	0.79	0	2	H2-Oa																																										1.40657e-148	-0.362
0	-1.083	0.071	0.677	0	2	Cox7b																																										1.75161e-148	-0.362
0	-1.084	0.679	0.994	0	2	H2-D1																																										5.40587e-144	-0.362
0	-1.09	0.284	0.909	0	2	H2-DMa																																										5.60085e-146	-0.361
0	-1.091	0.298	0.93	0	2	Clic1																																										4.06109e-136	-0.361
0	-1.095	0.139	0.707	0	2	Slfn2																																										8.20502e-135	-0.361
0	-1.097	0.104	0.747	0	2	Scand1																																										8.56717e-125	-0.361
0	-1.101	0.106	0.757	0	2	Zfp706																																										2.85329e-166	-0.36
0	-1.102	0.073	0.693	0	2	Ndufa7																																										2.98716e-133	-0.36
0	-1.103	0.222	0.87	0	2	Ubc																																										2.28486e-173	-0.359
0	-1.109	0.204	0.888	0	2	Sumo2																																										5.51853e-170	-0.359
0	-1.112	0.83	0.986	0	2	H2-Ab1																																										1.53352e-147	-0.359
0	-1.113	0.113	0.763	0	2	Rabac1																																										4.33011e-193	-0.358
0	-1.117	0.049	0.64	0	2	Nop10																																										7.71646e-184	-0.358
0	-1.12	0.068	0.709	0	2	Atp6v1f																																										1.36502e-147	-0.358
0	-1.126	0.098	0.768	0	2	Atp5j2																																										4.14282e-140	-0.358
0	-1.126	0.047	0.663	0	2	Snrpd2																																										1.11075e-136	-0.358
0	-1.128	0.468	0.943	0	2	Jund																																										3.37289e-220	-0.357
0	-1.131	0.053	0.688	0	2	Fis1																																										7.87145e-144	-0.357
0	-1.133	0.257	0.924	0	2	Serp1																																										1.5609e-138	-0.357
0	-1.15	0.056	0.685	0	2	Atp5mpl																																										3.4677e-171	-0.356
0	-1.162	0.082	0.719	0	2	Slc25a5																																										4.24159e-156	-0.356
0	-1.163	0.104	0.759	0	2	Gpx1																																										2.35539e-134	-0.356
0	-1.168	0.049	0.683	0	2	Krtcap2																																										7.61901e-130	-0.355
0	-1.177	0.227	0.737	0	2	Plac8																																										3.45194e-140	-0.354
0	-1.178	0.074	0.746	0	2	Cox7a2																																										1.3878e-80	-0.354
0	-1.181	0.033	0.619	0	2	Atp5g1																																										4.29936e-159	-0.353
0	-1.189	0.169	0.838	0	2	Set																																										1.86958e-151	-0.352
0	-1.189	0.058	0.713	0	2	Ndufa2																																										5.96585e-148	-0.351
0	-1.198	0.048	0.701	0	2	Taf10																																										7.18399e-132	-0.351
0	-1.199	0.108	0.789	0	2	Hint1																																										3.93294e-130	-0.35
0	-1.202	0.042	0.682	0	2	Ost4																																										1.01537e-124	-0.35
0	-1.207	0.11	0.775	0	2	Hmgn1																																										7.58709e-107	-0.35
0	-1.207	0.888	0.988	0	2	H2-Aa																																										9.91864e-194	-0.348
0	-1.219	0.13	0.786	0	2	Ucp2																																										1.30442e-135	-0.348
0	-1.22	0.043	0.598	0	2	Mif																																										2.98747e-134	-0.348
0	-1.23	0.062	0.735	0	2	Cox5b																																										1.18262e-214	-0.347
0	-1.23	0.399	0.969	0	2	Eef2																																										9.17658e-144	-0.346
0	-1.232	0.274	0.939	0	2	Gnai2																																										2.84331e-28	-0.346
0	-1.234	0.214	0.9	0	2	Ybx1																																										5.42826e-185	-0.345
0	-1.234	0.251	0.915	0	2	Eef1g																																										1.23817e-129	-0.345
0	-1.235	0.224	0.898	0	2	Myl12b																																										1.83518e-170	-0.344
0	-1.245	0.046	0.701	0	2	Tomm7																																										1.63293e-130	-0.344
0	-1.249	0.066	0.739	0	2	Tomm6																																										3.47283e-136	-0.343
0	-1.251	0.062	0.714	0	2	Snrpf																																										4.10529e-133	-0.343
0	-1.256	0.081	0.774	0	2	Atp5d																																										4.46824e-130	-0.343
0	-1.257	0.235	0.906	0	2	Sub1																																										2.66924e-88	-0.343
0	-1.26	0.053	0.732	0	2	Ndufa6																																										3.25916e-204	-0.342
0	-1.262	0.06	0.762	0	2	Sec61b																																										1.03764e-181	-0.342
0	-1.263	0.129	0.837	0	2	Gabarap																																										1.52526e-128	-0.342
0	-1.264	0.204	0.881	0	2	Limd2																																										4.85428e-184	-0.339
0	-1.268	0.067	0.754	0	2	Atp5j																																										4.40501e-168	-0.339
0	-1.271	0.095	0.814	0	2	Cox6b1																																										1.28187e-147	-0.339
0	-1.273	0.104	0.814	0	2	Ppp1ca																																										2.70099e-147	-0.338
0	-1.275	0.096	0.787	0	2	Ubl5																																										6.38016e-142	-0.338
0	-1.283	0.112	0.765	0	2	Pold4																																										1.13135e-127	-0.338
0	-1.286	0.084	0.729	0	2	S100a10																																										5.12323e-191	-0.337
0	-1.302	0.111	0.799	0	2	Nsa2																																										1.40876e-177	-0.337
0	-1.305	0.093	0.796	0	2	Eif3k																																										1.7154e-160	-0.337
0	-1.316	0.107	0.847	0	2	Tma7																																										1.71883e-122	-0.337
0	-1.319	0.089	0.824	0	2	Ndufa4																																										3.05178e-132	-0.336
0	-1.322	0.092	0.81	0	2	Ppib																																										3.3443e-130	-0.336
0	-1.323	0.201	0.919	0	2	Myl6																																										5.34793e-123	-0.336
0	-1.325	0.143	0.821	0	2	Psme1																																										1.11917e-135	-0.335
0	-1.328	0.588	0.99	0	2	Cd79b																																										3.82309e-132	-0.335
0	-1.329	0.095	0.809	0	2	Snrpe																																										6.3084e-151	-0.334
0	-1.341	0.064	0.76	0	2	Ppdpf																																										7.23151e-132	-0.334
0	-1.342	0.178	0.859	0	2	Rbm3																																										1.11211e-158	-0.333
0	-1.35	0.11	0.742	0	2	Mzb1																																										1.81632e-157	-0.333
0	-1.374	0.084	0.817	0	2	Elob																																										2.95043e-153	-0.333
0	-1.378	0.091	0.786	0	2	Eif5a																																										1.40881e-125	-0.333
0	-1.389	0.073	0.764	0	2	Dynll1																																										7.75481e-123	-0.333
0	-1.389	0.147	0.886	0	2	Cox7c																																										6.15112e-201	-0.332
0	-1.409	0.575	0.993	0	2	H3f3b																																										4.55318e-188	-0.332
0	-1.42	0.125	0.842	0	2	Grcc10																																										3.74291e-127	-0.332
0	-1.432	0.104	0.834	0	2	Cox7a2l																																										1.27911e-121	-0.332
0	-1.433	0.129	0.865	0	2	Selenow																																										1.32973e-198	-0.331
0	-1.437	0.104	0.841	0	2	Eef1d																																										1.38871e-135	-0.33
0	-1.438	0.139	0.876	0	2	Atp5g2																																										5.40044e-119	-0.33
0	-1.441	0.048	0.649	0	2	Chchd10																																										3.48775e-148	-0.329
0	-1.444	0.084	0.821	0	2	Sec61g																																										1.46463e-129	-0.329
0	-1.447	0.526	0.991	0	2	B2m																																										8.99188e-129	-0.329
0	-1.458	0.616	0.993	0	2	Ly6e																																										1.50018e-123	-0.329
0	-1.458	0.08	0.821	0	2	Gng5																																										2.77566e-119	-0.329
0	-1.465	0.306	0.958	0	2	Cyba																																										9.60053e-143	-0.328
0	-1.467	0.252	0.947	0	2	Ptprcap																																										1.24479e-119	-0.328
0	-1.471	0.122	0.873	0	2	Atp5l																																										1.01363e-194	-0.327
0	-1.482	0.067	0.753	0	2	Hspe1																																										8.12087e-189	-0.327
0	-1.492	0.087	0.847	0	2	Cox6c																																										2.23728e-122	-0.327
0	-1.516	0.097	0.867	0	2	Atp5h																																										2.48182e-121	-0.327
0	-1.533	0.182	0.915	0	2	Psmb8																																										1.07394e-120	-0.327
0	-1.539	0.07	0.571	0	2	Vpreb3																																										1.72827e-38	-0.327
0	-1.544	0.134	0.877	0	2	Ptpn18																																										3.0831e-131	-0.326
0	-1.569	0.306	0.955	0	2	Hspa8																																										3.56142e-115	-0.325
0	-1.584	0.247	0.95	0	2	Rac2																																										1.90165e-107	-0.325
0	-1.602	0.446	0.982	0	2	Arhgdib																																										3.73936e-145	-0.324
0	-1.613	0.106	0.915	0	2	Chchd2																																										4.59851e-104	-0.324
0	-1.623	0.53	0.992	0	2	Ptma																																										2.76108e-101	-0.324
0	-1.626	0.398	0.978	0	2	Hsp90ab1																																										1.18175e-123	-0.323
0	-1.629	0.253	0.954	0	2	Npm1																																										2.77902e-122	-0.323
0	-1.632	0.08	0.835	0	2	Gapdh																																										7.94303e-118	-0.323
0	-1.641	0.252	0.95	0	2	Calm1																																										1.09703e-108	-0.323
0	-1.65	0.239	0.966	0	2	Oaz1																																										7.58347e-161	-0.322
0	-1.653	0.167	0.936	0	2	Cox4i1																																										8.65278e-146	-0.322
0	-1.672	0.351	0.957	0	2	Actg1																																										1.54958e-124	-0.322
0	-1.731	0.183	0.954	0	2	Btf3																																										1.51402e-76	-0.322
0	-1.74	0.677	0.994	0	2	Cd79a																																										2.59444e-119	-0.321
0	-1.772	0.168	0.75	0	2	Ly6a																																										3.24579e-164	-0.32
0	-1.802	0.129	0.922	0	2	Uqcrh																																										7.98177e-131	-0.32
0	-1.816	0.115	0.923	0	2	Snrpg																																										1.0868e-121	-0.32
0	-1.834	0.197	0.958	0	2	Ftl1																																										6.69426e-124	-0.319
0	-1.834	0.118	0.926	0	2	Cox8a																																										5.05691e-116	-0.319
0	-1.863	0.136	0.939	0	2	Eif3f																																										1.7326e-79	-0.319
0	-1.881	0.084	0.87	0	2	Nme2																																										1.11967e-121	-0.318
0	-1.881	0.25	0.969	0	2	Cfl1																																										1.17054e-204	-0.317
0	-1.894	0.77	0.997	0	2	Actb																																										1.08914e-171	-0.317
0	-1.896	0.174	0.86	0	2	Crip1																																										5.4497e-133	-0.317
0	-1.962	0.127	0.943	0	2	Pfdn5																																										1.83706e-109	-0.317
0	-1.986	0.065	0.684	0	2	Ifi27l2a																																										1.72069e-132	-0.316
0	-1.989	0.145	0.959	0	2	Serf2																																										1.96884e-132	-0.316
0	-2.02	0.358	0.987	0	2	Eif1																																										2.8269e-118	-0.316
0	-2.05	0.236	0.974	0	2	Naca																																										1.26813e-115	-0.316
0	-2.091	0.102	0.949	0	2	Atp5e																																										4.21124e-84	-0.316
0	-2.138	0.365	0.986	0	2	Pfn1																																										1.24489e-82	-0.316
0	-2.164	0.579	0.992	0	2	H3f3a																																										1.16956e-124	-0.315
0	-2.177	0.187	0.97	0	2	Eef1b2																																										3.29349e-119	-0.315
0	-2.181	0.45	0.979	0	2	Ly6d																																										5.79113e-119	-0.314
0	-2.213	0.34	0.986	0	2	Ppia																																										5.51946e-195	-0.313
0	-2.213	0.274	0.981	0	2	Ubb																																										1.6295e-137	-0.313
0	-2.22	0.239	0.977	0	2	Sh3bgrl3																																										5.65411e-118	-0.313
0	-2.236	0.373	0.989	0	2	Rack1																																										5.58853e-116	-0.313
0	-2.341	0.464	0.989	0	2	Cd52																																										1.01819e-114	-0.313
0	-2.444	0.349	0.987	0	2	Fth1																																										4.58196e-114	-0.313
0	-2.479	0.649	0.996	0	2	Eef1a1																																										2.34709e-113	-0.313
0	-2.693	0.768	0.997	0	2	Tmsb4x																																										9.79566e-113	-0.312
0	-2.725	0.109	0.96	0	2	Uba52																																										2.82624e-90	-0.312
0	-2.798	0.339	0.986	0	2	Tmsb10																																										2.20792e-56	-0.312
0	-3.011	0.609	0.995	0	2	Fau																																										1.74087e-122	-0.311
0	-3.04	0.529	0.993	0	2	Tpt1																																										9.31503e-120	-0.311
0	-0.652	0.059	0.488	0	2	Txn1																																										8.03129e-116	-0.311
0	-0.509	0.022	0.296	0	2	Npm3																																										4.69974e-115	-0.311
0	-0.655	0.113	0.664	0	2	Arf5																																										1.58695e-114	-0.311
0	-0.54	0.03	0.354	0	2	Rraga																																										8.04054e-178	-0.31
0	-0.643	0.066	0.483	0	2	Bax																																										8.69687e-136	-0.31
0	-0.735	0.144	0.681	0	2	Nop53																																										1.97221e-126	-0.31
0	-0.58	0.045	0.42	0	2	Lamtor4																																										1.08442e-113	-0.31
0	-0.695	0.122	0.666	0	2	Arpp19																																										8.2631e-125	-0.308
0	-0.612	0.048	0.418	0	2	Churc1																																										1.76155e-152	-0.307
0	-0.639	0.074	0.53	0	2	Emg1																																										5.85656e-129	-0.307
0	-0.61	0.053	0.461	0	2	Ndufc2																																										5.6388e-124	-0.307
0	-0.775	0.373	0.927	0	2	Pabpc1																																										1.51745e-117	-0.307
0	-0.58	0.033	0.378	0	2	Dbi																																										2.60763e-96	-0.307
0	-0.647	0.079	0.541	0	2	Prr13																																										1.6788e-91	-0.307
0	-0.521	0.029	0.335	3.28682e-308	2	Mrpl51																																										2.23994e-126	-0.305
0	-0.568	0.042	0.419	1.96346e-306	2	Magoh																																										4.89679e-114	-0.304
0	-0.807	0.291	0.864	1.57158e-305	2	Gimap1																																										6.76364e-99	-0.304
0	-0.472	0.023	0.296	7.78727e-305	2	Trappc2l																																										2.08668e-134	-0.303
0	-0.373	0.009	0.213	1.53754e-304	2	Mea1																																										4.86366e-129	-0.303
2.75171e-308	-0.566	0.035	0.36	4.10582e-304	2	Impdh2																																										4.6647e-119	-0.303
7.05249e-308	-0.481	0.025	0.321	1.0523e-303	2	Uqcc3																																										6.98999e-74	-0.303
2.12868e-307	-0.676	0.14	0.698	3.1762e-303	2	Sf3b6																																										2.17756e-148	-0.302
7.31733e-307	-0.594	0.054	0.451	1.09182e-302	2	Psma5																																										1.87459e-119	-0.302
7.60595e-307	-0.51	0.025	0.33	1.13488e-302	2	Mrpl12																																										2.08524e-119	-0.302
2.21175e-306	-0.599	0.048	0.42	3.30016e-302	2	Ier3ip1																																										5.48478e-111	-0.302
4.42193e-306	-0.739	0.305	0.89	6.59796e-302	2	Hnrnpk																																										2.52417e-133	-0.301
6.82737e-306	-0.618	0.077	0.513	1.01871e-301	2	Plekhj1																																										5.35236e-125	-0.301
2.34153e-305	-0.367	0.009	0.201	3.4938e-301	2	Bloc1s1																																										3.14962e-141	-0.3
7.30138e-304	-0.563	0.037	0.368	1.08944e-299	2	Tnfaip8l2																																										6.12855e-127	-0.3
2.41367e-302	-0.594	0.058	0.455	3.60143e-298	2	Mrpl43																																										2.39371e-114	-0.3
2.9902e-302	-0.592	0.049	0.438	4.46168e-298	2	Rwdd1																																										2.90213e-140	-0.299
4.04633e-302	-0.578	0.048	0.431	6.03752e-298	2	Ndufab1																																										8.26586e-117	-0.299
2.10815e-301	-0.504	0.027	0.322	3.14557e-297	2	Pop5																																										9.9871e-110	-0.299
2.427e-301	-0.573	0.039	0.383	3.62132e-297	2	Polr2k																																										3.36795e-109	-0.299
6.42793e-300	-0.507	0.032	0.373	9.59111e-296	2	Rnf7																																										3.30184e-103	-0.299
1.57484e-299	-0.503	0.032	0.347	2.34981e-295	2	Dctn3																																										2.79719e-107	-0.298
3.54033e-299	-0.456	0.02	0.281	5.28252e-295	2	Mrps34																																										6.27601e-107	-0.298
2.45567e-297	-0.587	0.056	0.442	3.6641e-293	2	Sap18																																										1.59611e-49	-0.298
3.00982e-297	-0.681	0.168	0.726	4.49096e-293	2	Jpt1																																										3.08912e-196	-0.297
7.17657e-297	-0.382	0.011	0.222	1.07082e-292	2	Hcfc1r1																																										4.39043e-144	-0.297
1.27432e-296	-0.537	0.041	0.385	1.90142e-292	2	Mrpl20																																										3.45304e-108	-0.297
3.93334e-295	-0.661	0.13	0.65	5.86893e-291	2	Spcs2																																										6.85886e-104	-0.297
3.5646e-294	-0.627	0.027	0.303	5.31874e-290	2	Pafah1b3																																										1.76458e-100	-0.297
3.73903e-294	-0.647	0.095	0.581	5.57901e-290	2	H2afv																																										1.89785e-191	-0.296
1.70923e-293	-0.787	0.378	0.918	2.55034e-289	2	Mcl1																																										1.18531e-115	-0.296
3.98583e-293	-0.905	0.53	0.953	5.94726e-289	2	Ltb																																										4.72104e-110	-0.296
5.06779e-293	-0.558	0.038	0.369	7.56165e-289	2	Psmg4																																										1.04704e-98	-0.296
6.21599e-293	-0.603	0.063	0.473	9.27488e-289	2	Dnajc9																																										2.86708e-138	-0.295
2.63161e-292	-0.644	0.08	0.52	3.92662e-288	2	Snrpd3																																										4.7474e-135	-0.295
3.14962e-292	-1.006	0.858	0.984	4.69955e-288	2	H2-Eb1																																										6.21461e-125	-0.295
5.75201e-292	-0.654	0.136	0.657	8.58258e-288	2	Gpi1																																										1.01569e-113	-0.295
4.72633e-291	-0.683	0.135	0.638	7.05216e-287	2	Cd81																																										1.43589e-113	-0.295
7.55539e-291	-0.597	0.073	0.492	1.12734e-286	2	Esd																																										1.51519e-107	-0.295
3.28845e-290	-0.419	0.016	0.25	4.9067e-286	2	Gstp1																																										2.40521e-105	-0.295
9.68361e-290	-0.576	0.05	0.413	1.44489e-285	2	Cetn3																																										1.00135e-104	-0.295
4.91781e-289	-0.834	0.611	0.986	7.33787e-285	2	Coro1a																																										4.94478e-96	-0.295
1.83541e-288	-0.601	0.063	0.462	2.73862e-284	2	Psma4																																										2.6169e-142	-0.294
2.57748e-287	-0.529	0.037	0.37	3.84586e-283	2	Mrpl54																																										1.39216e-138	-0.294
4.25087e-287	-0.82	0.192	0.695	6.34272e-283	2	Serpinb1a																																										7.71316e-104	-0.294
1.89011e-286	-0.39	0.013	0.225	2.82023e-282	2	Sdhaf4																																										9.60682e-127	-0.293
2.15166e-286	-0.436	0.02	0.28	3.2105e-282	2	Mrpl11																																										3.159e-143	-0.292
1.08546e-285	-0.496	0.032	0.361	1.61962e-281	2	Ciao2a																																										4.24314e-115	-0.292
9.70041e-285	-0.807	0.262	0.801	1.4474e-280	2	Calr																																										5.45254e-106	-0.292
5.1471e-284	-0.609	0.081	0.527	7.67999e-280	2	Pebp1																																										6.9575e-122	-0.291
8.81424e-284	-0.569	0.06	0.476	1.31517e-279	2	Ostc																																										8.24314e-124	-0.29
1.23808e-283	-0.544	0.049	0.417	1.84733e-279	2	Bag1																																										1.47402e-120	-0.29
1.9284e-283	-0.705	0.282	0.848	2.87737e-279	2	Nap1l1																																										1.22772e-109	-0.29
3.6966e-283	-0.528	0.036	0.358	5.51569e-279	2	Trappc5																																										4.09153e-107	-0.29
4.59993e-283	-0.845	0.579	0.968	6.86355e-279	2	Shisa5																																										4.8782e-103	-0.29
1.06959e-281	-0.537	0.035	0.34	1.59593e-277	2	Pdap1																																										2.78374e-115	-0.289
4.10952e-281	-0.852	0.642	0.987	6.13182e-277	2	Btg1																																										2.29493e-111	-0.289
1.28232e-280	-0.748	0.238	0.79	1.91334e-276	2	Hsp90aa1																																										5.52115e-118	-0.287
3.22703e-280	-0.548	0.043	0.383	4.81506e-276	2	Tbrg1																																										8.44785e-131	-0.286
1.25681e-278	-0.604	0.079	0.516	1.87529e-274	2	Cdc37																																										2.55692e-107	-0.285
1.9106e-278	-0.625	0.122	0.624	2.85081e-274	2	Vdac2																																										7.75372e-102	-0.285
4.86133e-277	-0.466	0.027	0.316	7.25359e-273	2	Cops6																																										4.14381e-96	-0.285
7.19016e-277	-0.579	0.067	0.498	1.07284e-272	2	1810037I17Rik																																										4.75138e-94	-0.285
2.4236e-276	-0.483	0.028	0.31	3.61625e-272	2	Bola3																																										2.68467e-86	-0.285
6.29111e-276	-0.635	0.1	0.546	9.38696e-272	2	Hnrnpab																																										4.71081e-171	-0.284
7.02419e-276	-0.675	0.167	0.69	1.04808e-271	2	Sec11c																																										5.27037e-167	-0.284
7.46164e-275	-0.55	0.046	0.393	1.11335e-270	2	Ndufa12																																										4.75976e-143	-0.284
3.41592e-274	-0.415	0.016	0.247	5.0969e-270	2	0610012G03Rik																																										2.04496e-136	-0.284
5.58685e-274	-0.612	0.165	0.716	8.33614e-270	2	Dazap2																																										6.64524e-116	-0.283
6.68419e-274	-0.585	0.035	0.337	9.97349e-270	2	Ppp1r14b																																										2.53574e-113	-0.283
3.00049e-273	-0.657	0.095	0.526	4.47704e-269	2	Ldha																																										1.20317e-110	-0.283
4.43513e-273	-0.734	0.066	0.421	6.61766e-269	2	Tagln2																																										6.86901e-104	-0.283
6.97931e-273	-0.555	0.052	0.405	1.04138e-268	2	Chrac1																																										6.90143e-101	-0.283
8.25098e-273	-0.716	0.186	0.703	1.23113e-268	2	Dnaja1																																										6.60095e-88	-0.283
1.94292e-272	-0.519	0.036	0.362	2.89903e-268	2	Polr2f																																										5.6042e-143	-0.282
3.52423e-272	-0.648	0.14	0.647	5.2585e-268	2	Dnajc8																																										1.42595e-142	-0.282
4.39017e-272	-0.403	0.015	0.226	6.55057e-268	2	Polr2i																																										1.64449e-108	-0.281
1.70575e-270	-0.706	0.36	0.899	2.54515e-266	2	Serbp1																																										3.41608e-103	-0.281
2.06745e-270	-0.666	0.112	0.558	3.08484e-266	2	Sdc4																																										1.45191e-101	-0.281
2.64435e-270	-0.657	0.095	0.517	3.94563e-266	2	Gimap7																																										5.80416e-92	-0.281
3.6139e-270	-0.557	0.074	0.5	5.3923e-266	2	Pfdn2																																										1.19033e-127	-0.28
5.73273e-270	-0.648	0.141	0.646	8.55381e-266	2	Cct2																																										7.36162e-108	-0.28
1.49313e-269	-0.5	0.04	0.391	2.2279e-265	2	Ap2s1																																										1.59266e-105	-0.28
2.59849e-269	-0.559	0.061	0.451	3.8772e-265	2	Nudc																																										7.54571e-104	-0.28
3.38178e-269	-0.604	0.109	0.576	5.04596e-265	2	Arpc4																																										1.0359e-87	-0.28
4.1328e-269	-0.593	0.073	0.48	6.16655e-265	2	Erh																																										8.1262e-117	-0.279
3.39102e-268	-0.69	0.179	0.698	5.05974e-264	2	Ier5																																										2.32378e-90	-0.279
5.60216e-268	-0.445	0.02	0.271	8.35899e-264	2	Rex1bd																																										1.09606e-86	-0.279
6.82186e-268	-0.572	0.045	0.363	1.01789e-263	2	Pglyrp1																																										3.5384e-74	-0.279
1.89479e-266	-0.493	0.035	0.349	2.82722e-262	2	Cuta																																										1.40738e-105	-0.278
9.52026e-266	-0.412	0.021	0.248	1.42052e-261	2	Pop7																																										7.09578e-100	-0.278
1.9875e-265	-0.638	0.246	0.809	2.96555e-261	2	Sf3b2																																										2.28433e-198	-0.277
6.3563e-265	-0.427	0.023	0.271	9.48424e-261	2	Ndufb6																																										3.75718e-160	-0.277
6.42276e-265	-0.859	0.638	0.973	9.58341e-261	2	Ms4a1																																										6.11035e-128	-0.277
6.30305e-264	-0.646	0.1	0.535	9.40478e-260	2	Hhex																																										7.31068e-112	-0.277
1.24844e-263	-1.074	0.524	0.905	1.8628e-259	2	Klf2																																										3.1558e-104	-0.277
4.53458e-263	-0.578	0.078	0.493	6.76605e-259	2	Gemin7																																										1.10326e-164	-0.276
1.55112e-262	-0.584	0.087	0.52	2.31442e-258	2	Lsm6																																										2.44729e-96	-0.276
1.66096e-262	-0.594	0.106	0.571	2.47832e-258	2	Yeats4																																										1.99255e-105	-0.275
2.7835e-262	-0.401	0.015	0.225	4.15326e-258	2	Plp2																																										3.78986e-145	-0.274
4.35002e-261	-0.561	0.051	0.383	6.49066e-257	2	Slc25a4																																										1.36116e-116	-0.274
6.61117e-261	-0.506	0.028	0.3	9.86453e-257	2	Nhp2																																										3.50972e-75	-0.274
1.3515e-259	-0.644	0.225	0.763	2.01658e-255	2	Ctsz																																										2.04614e-128	-0.273
2.15756e-259	-0.525	0.045	0.37	3.21929e-255	2	Bend5																																										3.4964e-127	-0.273
2.75371e-259	-0.63	0.218	0.769	4.10881e-255	2	Ube2i																																										1.01444e-87	-0.273
5.81046e-259	-0.661	0.056	0.385	8.66979e-255	2	Id3																																										1.69245e-144	-0.272
6.8262e-259	-0.644	0.235	0.785	1.01854e-254	2	Erp29																																										1.39213e-128	-0.272
1.22282e-258	-0.458	0.026	0.302	1.82458e-254	2	Etfb																																										1.10403e-108	-0.272
1.1719e-257	-0.536	0.052	0.392	1.7486e-253	2	Gtf2h5																																										5.17152e-92	-0.272
2.12124e-256	-0.607	0.137	0.634	3.1651e-252	2	Cct4																																										7.88828e-84	-0.272
3.51264e-255	-0.456	0.03	0.321	5.24121e-251	2	Timm17b																																										1.49825e-173	-0.271
5.41396e-255	-0.407	0.021	0.265	8.07817e-251	2	Med10																																										3.25235e-81	-0.271
2.45184e-254	-0.422	0.019	0.262	3.65839e-250	2	Timm8b																																										5.98329e-142	-0.27
3.81826e-254	-0.477	0.036	0.356	5.69722e-250	2	Lsm3																																										4.25234e-134	-0.27
6.16988e-254	-0.683	0.531	0.97	9.20608e-250	2	Arpc2																																										2.50053e-95	-0.27
9.94333e-252	-0.532	0.076	0.496	1.48364e-247	2	Bcas2																																										6.73032e-116	-0.269
1.13307e-251	-0.72	0.532	0.971	1.69066e-247	2	Srgn																																										2.39479e-114	-0.269
1.26574e-251	-0.655	0.508	0.966	1.88862e-247	2	Hnrnpf																																										2.28746e-124	-0.268
2.38737e-251	-0.514	0.047	0.387	3.56219e-247	2	Ndufb2																																										1.07105e-120	-0.268
2.34528e-250	-0.815	0.461	0.919	3.4994e-246	2	Fcmr																																										2.42432e-99	-0.268
2.58865e-250	-0.483	0.035	0.327	3.86253e-246	2	Prorsd1																																										1.95329e-46	-0.268
2.82014e-250	-0.505	0.047	0.369	4.20793e-246	2	Dph3																																										2.35665e-135	-0.267
9.8664e-250	-0.465	0.032	0.317	1.47217e-245	2	Fundc2																																										2.3167e-129	-0.267
8.93949e-249	-0.538	0.08	0.495	1.33386e-244	2	Rer1																																										2.15894e-106	-0.266
1.6996e-248	-0.529	0.061	0.427	2.53597e-244	2	Rhog																																										7.6633e-96	-0.266
3.67625e-248	-0.566	0.105	0.55	5.48534e-244	2	Mdh1																																										1.33607e-91	-0.266
1.4384e-247	-0.561	0.112	0.59	2.14624e-243	2	Tmed2																																										1.31172e-89	-0.266
8.66995e-247	-0.425	0.02	0.279	1.29364e-242	2	Mrpl36																																										2.11568e-122	-0.265
1.06717e-246	-0.633	0.12	0.56	1.59233e-242	2	Acp5																																										2.3269e-107	-0.265
1.58714e-246	-0.621	0.112	0.563	2.36817e-242	2	Hmgb2																																										3.66601e-94	-0.265
2.97564e-246	-0.566	0.088	0.517	4.43995e-242	2	Bri3																																										5.60371e-80	-0.265
1.67384e-245	-0.611	0.173	0.694	2.49753e-241	2	Reep5																																										1.87684e-110	-0.264
2.28849e-245	-0.508	0.052	0.399	3.41466e-241	2	Trappc4																																										1.4936e-103	-0.264
2.5199e-245	-0.582	0.168	0.682	3.75995e-241	2	Arf1																																										8.41754e-99	-0.264
1.59026e-244	-0.484	0.042	0.357	2.37282e-240	2	Hypk																																										9.07401e-96	-0.264
2.14859e-244	-0.434	0.028	0.296	3.20591e-240	2	Rsl24d1																																										1.71622e-91	-0.264
2.5099e-244	-0.59	0.14	0.63	3.74501e-240	2	Sys1																																										7.47751e-121	-0.262
5.73505e-244	-0.506	0.043	0.358	8.55727e-240	2	Srp19																																										3.14282e-86	-0.262
1.57472e-243	-0.585	0.081	0.466	2.34964e-239	2	Gimap9																																										8.83526e-157	-0.261
2.63329e-243	-0.68	0.186	0.679	3.92913e-239	2	Eif4a1																																										2.55788e-98	-0.261
3.89928e-243	-0.507	0.065	0.45	5.81811e-239	2	Nt5c																																										7.09995e-81	-0.261
2.19415e-242	-0.531	0.053	0.39	3.2739e-238	2	Nrm																																										7.50428e-81	-0.261
2.92277e-242	-0.466	0.038	0.357	4.36107e-238	2	Pgam1																																										2.15335e-48	-0.261
7.41554e-242	-0.423	0.025	0.279	1.10647e-237	2	Svbp																																										1.09488e-117	-0.26
6.80784e-241	-0.656	0.171	0.662	1.0158e-236	2	Eif2s2																																										5.76563e-112	-0.26
1.29217e-240	-0.571	0.06	0.392	1.92805e-236	2	Pa2g4																																										1.05776e-90	-0.26
1.68939e-240	-0.525	0.067	0.45	2.52074e-236	2	BC031181																																										1.04055e-88	-0.26
7.06483e-240	-0.42	0.02	0.239	1.05414e-235	2	Lyar																																										1.31151e-84	-0.26
1.66959e-239	-0.76	0.078	0.407	2.49119e-235	2	Serpina3g																																										3.13425e-131	-0.259
6.45659e-238	-0.457	0.034	0.32	9.63388e-234	2	Anapc11																																										3.0287e-78	-0.259
1.40234e-237	-0.413	0.024	0.268	2.09243e-233	2	Cenpb																																										1.0979e-103	-0.258
3.11069e-237	-0.545	0.091	0.505	4.64145e-233	2	Zmat2																																										5.34958e-97	-0.258
8.32612e-237	-0.574	0.077	0.462	1.24234e-232	2	Tuba1b																																										6.87991e-169	-0.257
8.34336e-237	-0.52	0.075	0.465	1.24491e-232	2	Srsf9																																										5.00653e-105	-0.257
9.24569e-237	-0.466	0.042	0.355	1.37955e-232	2	Lamtor5																																										5.23721e-95	-0.257
1.70479e-236	-0.73	0.374	0.852	2.54372e-232	2	H2-Q7																																										7.04127e-118	-0.256
2.62869e-236	-0.55	0.076	0.479	3.92227e-232	2	Atpif1																																										3.92492e-103	-0.256
3.36471e-236	-0.559	0.103	0.547	5.02048e-232	2	Bcl10																																										7.54421e-150	-0.255
5.11978e-235	-0.511	0.052	0.385	7.63922e-231	2	Asnsd1																																										1.05921e-149	-0.255
1.55644e-234	-0.465	0.034	0.33	2.32236e-230	2	Mrps36																																										4.70719e-112	-0.255
3.35743e-234	-0.447	0.028	0.287	5.00961e-230	2	Cdkn2d																																										1.70492e-94	-0.255
1.30539e-233	-0.499	0.056	0.399	1.94777e-229	2	Psmc3																																										1.08469e-78	-0.255
1.48521e-233	-0.432	0.029	0.296	2.21608e-229	2	Lsm8																																										5.43395e-125	-0.254
4.24098e-233	-0.494	0.053	0.388	6.32796e-229	2	Snrpc																																										1.96649e-100	-0.254
5.11252e-233	-0.479	0.05	0.379	7.62839e-229	2	Higd1a																																										2.11054e-112	-0.253
1.32838e-232	-0.674	0.385	0.881	1.98208e-228	2	Ptpn6																																										1.05799e-100	-0.253
4.91135e-232	-0.485	0.055	0.398	7.32823e-228	2	Ube2m																																										1.07354e-90	-0.253
1.06803e-231	-0.495	0.084	0.504	1.59361e-227	2	Nsmce4a																																										3.86641e-90	-0.253
1.13609e-231	-0.581	0.186	0.697	1.69516e-227	2	Bzw1																																										5.61743e-83	-0.253
4.77938e-231	-0.469	0.028	0.279	7.13132e-227	2	Hcst																																										2.36604e-177	-0.252
6.38541e-231	-0.552	0.13	0.601	9.52767e-227	2	Ywhab																																										1.68813e-99	-0.252
1.19078e-229	-0.497	0.077	0.476	1.77676e-225	2	Bsg																																										8.61431e-93	-0.252
2.75273e-229	-0.559	0.09	0.498	4.10735e-225	2	Aimp1																																										3.44784e-116	-0.251
5.54144e-229	-0.454	0.035	0.316	8.26838e-225	2	Lsm7																																										2.5118e-74	-0.251
1.49214e-228	-0.604	0.53	0.966	2.22642e-224	2	Gnas																																										3.89541e-127	-0.25
3.44729e-228	-0.447	0.035	0.324	5.14371e-224	2	Pin4																																										1.67618e-89	-0.25
7.49202e-228	-0.371	0.014	0.2	1.11788e-223	2	Smim27																																										1.9882e-88	-0.25
2.29486e-227	-0.74	0.379	0.878	3.42416e-223	2	Ncl
4.68783e-227	-0.789	0.147	0.551	6.99471e-223	2	Vim
5.01011e-227	-0.495	0.066	0.441	7.47559e-223	2	Rbm8a
1.51293e-226	-0.668	0.279	0.781	2.25744e-222	2	Txnip
7.23053e-226	-0.397	0.021	0.269	1.07887e-221	2	Cstb
8.81744e-226	-0.398	0.022	0.235	1.31565e-221	2	Gtf3c6
9.01145e-226	-0.589	0.205	0.716	1.3446e-221	2	Cnn2
3.57679e-225	-0.507	0.079	0.489	5.33693e-221	2	Psma6
8.31541e-225	-0.557	0.404	0.918	1.24074e-220	2	Morf4l1
2.00957e-224	-0.418	0.029	0.286	2.99848e-220	2	Commd6
4.2592e-224	-0.459	0.043	0.346	6.35515e-220	2	Tbcb
5.03306e-224	-0.542	0.176	0.692	7.50983e-220	2	Tmem50a
5.10831e-224	-0.466	0.045	0.371	7.62211e-220	2	Polr2g
6.82841e-224	-0.494	0.057	0.402	1.01887e-219	2	Txn2
4.39379e-223	-0.549	0.105	0.527	6.55597e-219	2	Tcp1
6.58814e-223	-0.451	0.044	0.35	9.83017e-219	2	Psmc2
1.25691e-222	-0.522	0.101	0.536	1.87544e-218	2	Micos10
1.90245e-222	-0.438	0.038	0.34	2.83865e-218	2	Adh5
8.83411e-222	-0.457	0.042	0.351	1.31814e-217	2	Sra1
1.35608e-221	-0.363	0.019	0.23	2.02341e-217	2	Commd2
1.80106e-221	-0.391	0.022	0.266	2.68736e-217	2	Mrpl14
3.66552e-221	-0.519	0.088	0.49	5.46933e-217	2	1110004F10Rik
1.88357e-220	-0.478	0.073	0.466	2.81048e-216	2	Eloc
3.37289e-220	-0.357	0.014	0.206	5.03269e-216	2	Borcs8
6.314e-220	-0.474	0.053	0.379	9.42112e-216	2	Cope
1.54321e-219	-0.458	0.051	0.374	2.30263e-215	2	Ap2m1
2.18395e-219	-0.456	0.048	0.371	3.25867e-215	2	Idh3g
9.97238e-219	-0.6	0.518	0.956	1.48798e-214	2	Ctss
1.23009e-218	-0.469	0.054	0.383	1.83541e-214	2	Sptssa
3.79043e-217	-0.509	0.094	0.516	5.65571e-213	2	Sdhb
3.8298e-217	-0.584	0.085	0.464	5.71445e-213	2	Hspd1
5.13256e-217	-0.481	0.057	0.383	7.65829e-213	2	Rgs19
9.49405e-217	-0.461	0.037	0.324	1.41661e-212	2	Aprt
1.27585e-216	-0.532	0.101	0.513	1.90369e-212	2	Ppp1r18
2.77699e-216	-0.45	0.049	0.374	4.14354e-212	2	Phf5a
7.61606e-216	-0.551	0.135	0.589	1.13639e-211	2	H2-T22
1.06861e-215	-0.572	0.418	0.908	1.59448e-211	2	Hnrnpa3
1.81311e-215	-0.517	0.149	0.634	2.70534e-211	2	Rac1
4.0393e-215	-0.531	0.093	0.492	6.02703e-211	2	Npc2
1.18262e-214	-0.347	0.014	0.208	1.76459e-210	2	Tmem256
1.35843e-213	-0.46	0.039	0.317	2.02691e-209	2	Bst2
1.09809e-212	-0.41	0.032	0.285	1.63847e-208	2	Ech1
1.73148e-212	-0.539	0.085	0.469	2.58354e-208	2	Fxyd5
7.65014e-212	-0.472	0.052	0.367	1.14148e-207	2	Fkbp4
1.02695e-211	-0.499	0.09	0.495	1.5323e-207	2	Rnf187
1.65456e-211	-0.475	0.058	0.4	2.46876e-207	2	Utp3
3.78617e-211	-0.445	0.045	0.356	5.64934e-207	2	Iscu
9.34804e-211	-0.444	0.041	0.319	1.39482e-206	2	Ebna1bp2
9.62334e-211	-0.438	0.036	0.304	1.4359e-206	2	Ift20
1.02371e-210	-0.502	0.084	0.475	1.52747e-206	2	Ywhah
3.17258e-210	-0.493	0.084	0.478	4.73381e-206	2	Cct7
7.65622e-210	-0.531	0.128	0.579	1.14238e-205	2	Manf
2.75196e-209	-0.448	0.051	0.383	4.1062e-205	2	Psmc5
1.62153e-208	-0.577	0.468	0.933	2.41949e-204	2	Napsa
5.51816e-208	-0.625	0.29	0.765	8.23365e-204	2	Gimap4
1.51351e-207	-0.374	0.022	0.233	2.2583e-203	2	Mrpl17
4.78177e-207	-0.523	0.165	0.641	7.13487e-203	2	Bcap31
7.14125e-207	-0.53	0.508	0.96	1.06555e-202	2	Rhoa
1.48684e-206	-0.652	0.496	0.932	2.21851e-202	2	Zfp36l1
2.58782e-206	-0.564	0.35	0.859	3.86128e-202	2	H2-T23
3.65755e-206	-0.541	0.129	0.563	5.45743e-202	2	Sat1
5.1258e-206	-0.509	0.097	0.506	7.6482e-202	2	Snrpd1
1.65699e-205	-0.504	0.075	0.432	2.47239e-201	2	Nsmce1
2.30457e-205	-0.462	0.065	0.427	3.43864e-201	2	Eif3d
3.74435e-205	-0.543	0.149	0.597	5.58694e-201	2	Ptges3
7.08584e-205	-0.456	0.053	0.364	1.05728e-200	2	Mrps15
1.17054e-204	-0.317	0.015	0.204	1.74656e-200	2	Smim12
1.35111e-204	-0.39	0.033	0.288	2.01598e-200	2	Ssr2
3.25916e-204	-0.342	0.018	0.225	4.86299e-200	2	Mrpl28
3.97627e-204	-0.532	0.212	0.712	5.933e-200	2	Eif3c
4.28929e-204	-0.523	0.122	0.549	6.40004e-200	2	Gm2a
6.55273e-204	-0.513	0.131	0.581	9.77732e-200	2	Cct8
2.07533e-203	-0.456	0.058	0.391	3.0966e-199	2	Fam32a
2.43971e-202	-0.446	0.054	0.38	3.64029e-198	2	Slc25a11
2.58244e-202	-0.503	0.159	0.632	3.85325e-198	2	Ppp1cc
3.59167e-202	-0.502	0.098	0.506	5.35912e-198	2	Pole4
4.16522e-202	-0.423	0.047	0.356	6.21492e-198	2	Psmc4
5.69691e-202	-0.447	0.053	0.365	8.50036e-198	2	Pnrc2
7.03295e-202	-0.388	0.026	0.255	1.04939e-197	2	Smim15
7.66926e-202	-0.641	0.791	0.996	1.14433e-197	2	Ddx5
8.36398e-202	-0.433	0.035	0.303	1.24799e-197	2	Snrnp27
3.6098e-201	-0.51	0.081	0.44	5.38619e-197	2	Fbl
3.80673e-201	-0.461	0.057	0.377	5.68002e-197	2	Pet100
4.81848e-201	-0.435	0.046	0.342	7.18965e-197	2	Mbd3
6.15112e-201	-0.332	0.016	0.202	9.17808e-197	2	Mrpl35
1.13853e-199	-0.423	0.037	0.313	1.69879e-195	2	Rad23a
1.32973e-198	-0.331	0.015	0.196	1.98409e-194	2	Them6
2.28433e-198	-0.277	0.007	0.157	3.40845e-194	2	Smim26
6.80888e-198	-0.475	0.063	0.397	1.01595e-193	2	Pycard
1.14693e-197	-0.419	0.045	0.347	1.71134e-193	2	Bccip
2.05447e-197	-0.375	0.025	0.255	3.06548e-193	2	Unc119
2.41773e-197	-0.443	0.054	0.367	3.60749e-193	2	Pgk1
9.65051e-197	-0.532	0.141	0.578	1.43995e-192	2	Gimap5
3.08912e-196	-0.297	0.012	0.175	4.60927e-192	2	Ndufaf3
4.21658e-196	-0.45	0.075	0.454	6.29156e-192	2	Suclg1
7.49332e-196	-0.389	0.033	0.294	1.11808e-191	2	Guk1
9.74188e-196	-0.466	0.06	0.397	1.45359e-191	2	Mpc2
3.26955e-195	-0.526	0.373	0.868	4.8785e-191	2	Ctsh
3.39314e-195	-0.48	0.108	0.52	5.0629e-191	2	Rrp1
3.89256e-195	-0.43	0.047	0.349	5.80809e-191	2	Rpp21
4.0904e-195	-0.535	0.182	0.637	6.10328e-191	2	Vasp
5.10429e-195	-0.484	0.102	0.502	7.61611e-191	2	Cdc42se1
5.51946e-195	-0.313	0.014	0.194	8.23559e-191	2	AI413582
1.01363e-194	-0.327	0.018	0.208	1.51243e-190	2	Gfer
6.12327e-194	-0.509	0.408	0.894	9.13653e-190	2	Srsf5
9.91864e-194	-0.348	0.021	0.231	1.47996e-189	2	Slirp
2.21206e-193	-0.428	0.062	0.407	3.30061e-189	2	Tmem14c
2.40984e-193	-0.393	0.041	0.335	3.59572e-189	2	Alyref
4.33011e-193	-0.358	0.026	0.265	6.46095e-189	2	Mrps23
6.35096e-193	-0.473	0.033	0.27	9.47627e-189	2	Snrnp25
1.5172e-192	-0.55	0.275	0.758	2.26382e-188	2	Lmo2
6.81157e-192	-0.569	0.318	0.801	1.01635e-187	2	Fcrla
1.89785e-191	-0.296	0.013	0.174	2.83177e-187	2	Ift27
5.12323e-191	-0.337	0.017	0.202	7.64437e-187	2	Mrpl58
1.97841e-190	-0.374	0.028	0.258	2.95198e-186	2	Pigp
1.98851e-189	-0.418	0.056	0.377	2.96706e-185	2	Eif6
8.12087e-189	-0.327	0.019	0.217	1.21171e-184	2	Gtf3a
1.59056e-188	-0.492	0.176	0.644	2.37327e-184	2	Ssu72
3.75238e-188	-0.375	0.031	0.291	5.59893e-184	2	Gltp
4.55318e-188	-0.332	0.021	0.217	6.7938e-184	2	Orai3
1.09384e-187	-0.451	0.075	0.429	1.63212e-183	2	Akr1b3
3.37026e-187	-0.421	0.046	0.332	5.02876e-183	2	Mrpl15
3.39564e-187	-0.472	0.428	0.913	5.06664e-183	2	Tpm3
4.0068e-187	-0.401	0.037	0.31	5.97855e-183	2	Rexo2
4.57603e-187	-0.451	0.075	0.431	6.82789e-183	2	Ubald2
5.84058e-187	-0.538	0.166	0.61	8.71474e-183	2	Zfp36
5.9848e-187	-0.456	0.098	0.498	8.92992e-183	2	Rtcb
6.63659e-187	-0.457	0.225	0.733	9.90245e-183	2	Ostf1
1.01539e-186	-0.462	0.087	0.457	1.51507e-182	2	Lsm12
1.05444e-186	-0.545	0.194	0.636	1.57333e-182	2	Gimap3
1.28964e-186	-0.516	0.291	0.784	1.92427e-182	2	Cotl1
4.76469e-186	-0.502	0.316	0.828	7.1094e-182	2	Calm2
2.32875e-185	-0.404	0.041	0.312	3.47472e-181	2	Exosc5
5.42826e-185	-0.345	0.023	0.239	8.0995e-181	2	Rfk
1.3098e-184	-0.588	0.314	0.788	1.95435e-180	2	Hspa5
1.55779e-184	-0.429	0.052	0.341	2.32437e-180	2	Eif1ax
4.85428e-184	-0.339	0.022	0.245	7.24307e-180	2	Ccdc124
7.71646e-184	-0.358	0.028	0.264	1.15137e-179	2	Mvb12a
8.47576e-184	-0.445	0.196	0.692	1.26467e-179	2	Dnaja2
1.44089e-183	-0.489	0.179	0.643	2.14995e-179	2	Snn
2.03416e-183	-0.446	0.102	0.507	3.03517e-179	2	Lamp1
3.9288e-183	-0.369	0.03	0.293	5.86216e-179	2	Ufm1
4.40045e-183	-0.451	0.119	0.542	6.56591e-179	2	Psmd4
1.74436e-182	-0.621	0.314	0.775	2.60276e-178	2	Btg2
3.75778e-182	-0.451	0.067	0.389	5.60698e-178	2	Prr5
1.03764e-181	-0.342	0.016	0.187	1.54827e-177	2	Sdf2l1
1.06451e-181	-0.458	0.126	0.553	1.58835e-177	2	Ube2s
1.09049e-181	-0.444	0.129	0.563	1.62712e-177	2	Cbx3
1.26707e-181	-0.451	0.362	0.869	1.89059e-177	2	Cnbp
1.51412e-181	-0.388	0.03	0.267	2.25922e-177	2	Smagp
8.50996e-181	-0.412	0.048	0.342	1.26977e-176	2	Bcl7c
1.71035e-180	-0.48	0.168	0.624	2.55202e-176	2	Aldh2
1.94931e-180	-0.582	0.816	0.995	2.90856e-176	2	H2-K1
2.12105e-180	-0.465	0.098	0.474	3.16482e-176	2	Atxn7l3b
3.48591e-180	-0.471	0.291	0.785	5.20133e-176	2	Eif5
3.98505e-180	-0.455	0.086	0.439	5.94609e-176	2	Tfam
1.59698e-179	-0.445	0.105	0.504	2.38285e-175	2	Ndufv2
2.42798e-179	-0.447	0.101	0.486	3.62279e-175	2	Polr2m
4.64168e-178	-0.426	0.141	0.593	6.92585e-174	2	Psmb2
8.04054e-178	-0.31	0.017	0.204	1.19973e-173	2	H2afx
1.11487e-177	-0.407	0.054	0.368	1.6635e-173	2	Rab5if
1.40876e-177	-0.337	0.021	0.244	2.10202e-173	2	Mrpl41
2.36604e-177	-0.252	0.008	0.153	3.53036e-173	2	Yif1a
6.95798e-177	-0.43	0.08	0.434	1.0382e-172	2	Capns1
8.01179e-176	-0.426	0.08	0.429	1.19544e-171	2	Eif4a3
8.44027e-175	-0.413	0.052	0.337	1.25937e-170	2	Oard1
1.21103e-174	-0.429	0.098	0.487	1.80698e-170	2	Fam104a
6.31663e-174	-0.439	0.129	0.558	9.42504e-170	2	Akr1a1
1.49825e-173	-0.271	0.01	0.139	2.23554e-169	2	Apex1
2.28486e-173	-0.359	0.032	0.27	3.40924e-169	2	Ctdnep1
2.50142e-173	-0.364	0.033	0.273	3.73237e-169	2	Med30
5.20404e-173	-0.364	0.035	0.273	7.76495e-169	2	Dda1
1.75529e-172	-0.435	0.311	0.809	2.61907e-168	2	Pcbp2
1.97499e-172	-0.398	0.054	0.349	2.94689e-168	2	Eif3l
2.10914e-172	-0.439	0.11	0.499	3.14705e-168	2	Hprt
6.3179e-172	-0.432	0.021	0.195	9.42694e-168	2	Marcksl1
1.08914e-171	-0.317	0.021	0.216	1.62511e-167	2	Pin1
1.29152e-171	-0.47	0.108	0.492	1.92707e-167	2	Cct3
2.93259e-171	-0.433	0.234	0.723	4.37572e-167	2	Capza2
3.4677e-171	-0.356	0.03	0.258	5.17416e-167	2	Eci1
4.71081e-171	-0.284	0.015	0.18	7.029e-167	2	Yif1b
1.05003e-170	-0.366	0.035	0.284	1.56675e-166	2	Oat
1.83518e-170	-0.344	0.026	0.224	2.73826e-166	2	Trappc1
4.44835e-170	-0.41	0.068	0.391	6.63738e-166	2	Jtb
5.51853e-170	-0.359	0.033	0.27	8.2342e-166	2	Med21
5.87128e-170	-0.434	0.19	0.659	8.76054e-166	2	Atp6v0b
6.21803e-170	-0.393	0.055	0.351	9.27792e-166	2	Cyc1
7.82037e-170	-0.483	0.223	0.684	1.16688e-165	2	Tnfrsf13b
4.58125e-169	-0.409	0.087	0.45	6.83569e-165	2	Sin3b
6.87991e-169	-0.257	0.011	0.156	1.02655e-164	2	Dynlt1f
1.05368e-168	-0.389	0.047	0.333	1.57219e-164	2	Chmp5
4.12368e-168	-0.44	0.26	0.744	6.15294e-164	2	Tln1
4.40501e-168	-0.339	0.028	0.268	6.57272e-164	2	Glrx5
1.833e-167	-0.369	0.037	0.283	2.73502e-163	2	Snapc5
4.7919e-167	-0.43	0.382	0.867	7.15e-163	2	Srsf3
5.06902e-167	-0.462	0.32	0.801	7.56348e-163	2	Il2rg
5.27037e-167	-0.284	0.014	0.169	7.86393e-163	2	Cebpzos
8.05319e-167	-0.436	0.13	0.535	1.20162e-162	2	Il16
2.85329e-166	-0.36	0.039	0.297	4.25739e-162	2	Cdk4
8.91197e-166	-0.412	0.122	0.535	1.32975e-161	2	Tsn
1.22645e-165	-0.381	0.049	0.315	1.82998e-161	2	Strap
1.79876e-165	-0.435	0.133	0.542	2.68393e-161	2	Pkm
5.32118e-165	-0.418	0.085	0.438	7.93973e-161	2	Ndufs3
7.96762e-165	-0.413	0.332	0.819	1.18885e-160	2	Eif4a2
8.83677e-165	-0.565	0.15	0.536	1.31853e-160	2	Dusp2
1.10326e-164	-0.276	0.013	0.178	1.64617e-160	2	Cnpy2
1.34148e-164	-0.457	0.123	0.524	2.00162e-160	2	St13
2.39326e-164	-0.399	0.064	0.389	3.57098e-160	2	Cript
2.61439e-164	-0.381	0.049	0.331	3.90094e-160	2	Ufc1
3.24579e-164	-0.32	0.022	0.22	4.84304e-160	2	Ciao2b
4.30501e-163	-0.425	0.168	0.61	6.4235e-159	2	Tmem234
2.72384e-162	-0.367	0.042	0.314	4.06424e-158	2	Commd4
6.66715e-162	-0.436	0.218	0.679	9.94806e-158	2	Mif4gd
1.06429e-161	-0.385	0.218	0.712	1.58802e-157	2	Snx3
1.15635e-161	-0.391	0.045	0.304	1.72539e-157	2	Ing1
1.60546e-161	-0.414	0.108	0.487	2.39551e-157	2	Mat2b
3.70071e-161	-0.385	0.045	0.314	5.52183e-157	2	Cox20
7.58347e-161	-0.322	0.027	0.251	1.13153e-156	2	Sdhd
9.9782e-161	-0.422	0.232	0.708	1.48885e-156	2	Tsc22d4
1.52852e-160	-0.411	0.175	0.626	2.2807e-156	2	Tmem59
1.70308e-160	-0.386	0.059	0.375	2.54117e-156	2	Mrps18c
1.7154e-160	-0.337	0.031	0.269	2.55955e-156	2	Prdx3
2.85579e-160	-0.397	0.437	0.902	4.26112e-156	2	Laptm5
3.75718e-160	-0.277	0.015	0.175	5.60609e-156	2	Mrpl46
4.14273e-160	-0.38	0.097	0.49	6.18136e-156	2	Cmpk1
1.17807e-159	-0.393	0.297	0.791	1.7578e-155	2	Eif4g2
2.30584e-159	-0.402	0.069	0.387	3.44054e-155	2	Prmt1
2.73274e-159	-0.403	0.071	0.393	4.07753e-155	2	Pqbp1
4.2958e-159	-0.394	0.059	0.366	6.40976e-155	2	Hdgf
4.29936e-159	-0.353	0.039	0.292	6.41508e-155	2	C1d
4.86383e-159	-0.38	0.069	0.396	7.25732e-155	2	Pdcd6
1.02186e-158	-0.396	0.063	0.356	1.52471e-154	2	Commd3
1.11211e-158	-0.333	0.026	0.257	1.65937e-154	2	Lsm2
1.51281e-158	-0.409	0.094	0.445	2.25726e-154	2	Was
1.74686e-158	-0.412	0.071	0.377	2.60649e-154	2	Dnttip2
3.27385e-158	-0.487	0.183	0.606	4.88491e-154	2	Spib
5.63308e-158	-0.401	0.08	0.4	8.40512e-154	2	Mrpl24
5.69644e-158	-0.449	0.238	0.696	8.49965e-154	2	Pdia3
1.57238e-157	-0.422	0.174	0.616	2.34615e-153	2	Ncf4
1.81632e-157	-0.333	0.035	0.258	2.71013e-153	2	Adprh
8.83526e-157	-0.261	0.012	0.165	1.31831e-152	2	Polr2l
1.97757e-156	-0.392	0.071	0.389	2.95073e-152	2	Nubp1
3.53777e-156	-0.369	0.042	0.303	5.27871e-152	2	Mrpl42
3.91468e-156	-0.381	0.07	0.394	5.84109e-152	2	Txnl1
4.24159e-156	-0.356	0.036	0.28	6.32888e-152	2	Fam50a
4.24948e-156	-0.398	0.04	0.278	6.34065e-152	2	Phf11b
1.02099e-155	-0.371	0.056	0.356	1.52342e-151	2	Ahsa1
3.09602e-155	-0.394	0.122	0.514	4.61957e-151	2	Slc50a1
4.07274e-155	-0.437	0.724	0.99	6.07693e-151	2	Cd37
4.73623e-155	-0.372	0.054	0.339	7.06693e-151	2	Spg21
1.04675e-154	-0.391	0.07	0.389	1.56185e-150	2	Tmem179b
2.70646e-154	-0.39	0.27	0.748	4.03831e-150	2	H2afy
3.42094e-154	-0.44	0.173	0.595	5.10438e-150	2	Cnn3
5.9055e-154	-0.387	0.147	0.578	8.8116e-150	2	Spi1
8.11159e-154	-0.389	0.082	0.422	1.21033e-149	2	Mrpl33
2.9277e-153	-0.509	0.135	0.499	4.36841e-149	2	Ier2
2.95043e-153	-0.333	0.025	0.226	4.40233e-149	2	Hist1h1c
1.76155e-152	-0.307	0.025	0.221	2.62842e-148	2	Stoml2
2.96806e-152	-0.381	0.096	0.461	4.42865e-148	2	Snf8
1.86958e-151	-0.352	0.039	0.283	2.7896e-147	2	Utp11
3.47462e-151	-0.409	0.088	0.417	5.18449e-147	2	Zcrb1
4.68586e-151	-0.384	0.26	0.744	6.99177e-147	2	Cmtm7
6.3084e-151	-0.334	0.029	0.253	9.41277e-147	2	Tmem223
4.40109e-150	-0.413	0.118	0.493	6.56687e-146	2	Bnip3l
5.73241e-150	-0.371	0.074	0.399	8.55333e-146	2	Ndufs2
7.54421e-150	-0.255	0.013	0.146	1.12567e-145	2	Zfp593
1.05921e-149	-0.255	0.011	0.14	1.58045e-145	2	Hist3h2a
1.31303e-149	-0.403	0.056	0.317	1.95916e-145	2	S1pr4
2.55963e-149	-0.365	0.368	0.847	3.81922e-145	2	Capzb
5.72411e-149	-0.369	0.298	0.779	8.54094e-145	2	Paip2
7.61055e-149	-0.366	0.27	0.753	1.13557e-144	2	Ssb
8.51911e-149	-0.406	0.152	0.561	1.27114e-144	2	Cirbp
1.40657e-148	-0.362	0.306	0.786	2.09874e-144	2	Hnrnpd
1.75161e-148	-0.362	0.042	0.288	2.61357e-144	2	Tuba1a
2.17756e-148	-0.302	0.021	0.207	3.24913e-144	2	Acyp1
2.30398e-148	-0.386	0.071	0.384	3.43777e-144	2	Ccdc59
3.48775e-148	-0.329	0.042	0.299	5.20407e-144	2	Ddost
5.78542e-148	-0.383	0.187	0.631	8.63242e-144	2	Pabpn1
5.96585e-148	-0.351	0.045	0.303	8.90165e-144	2	Kdelr1
1.28187e-147	-0.339	0.036	0.268	1.91267e-143	2	Iah1
1.36502e-147	-0.358	0.063	0.377	2.03674e-143	2	Maf1
1.53352e-147	-0.359	0.478	0.921	2.28817e-143	2	Cd53
2.70099e-147	-0.338	0.042	0.286	4.03014e-143	2	Smim20
8.4044e-147	-0.394	0.134	0.528	1.25402e-142	2	Trp53
1.82517e-146	-0.385	0.087	0.423	2.72334e-142	2	Selenos
5.60085e-146	-0.361	0.078	0.413	8.35703e-142	2	Vdac3
6.09082e-146	-0.395	0.164	0.582	9.08811e-142	2	Prkar1a
8.65278e-146	-0.322	0.032	0.246	1.29108e-141	2	Trappc6a
1.95431e-145	-0.373	0.066	0.354	2.91602e-141	2	Skp1a
2.13137e-145	-0.399	0.094	0.428	3.18022e-141	2	Ssbp1
3.73936e-145	-0.324	0.03	0.234	5.5795e-141	2	Pttg1
3.78986e-145	-0.274	0.019	0.183	5.65486e-141	2	Naxe
1.05771e-144	-0.386	0.161	0.581	1.57821e-140	2	Psma1
1.69245e-144	-0.272	0.018	0.18	2.52531e-140	2	Nxt1
2.76776e-144	-0.374	0.207	0.656	4.12977e-140	2	Ddx24
4.39043e-144	-0.297	0.026	0.227	6.55097e-140	2	Tmem147
4.92543e-144	-0.386	0.131	0.529	7.34923e-140	2	Anp32e
5.40587e-144	-0.362	0.112	0.484	8.06611e-140	2	BC005624
6.47078e-144	-0.369	0.069	0.364	9.65505e-140	2	Igbp1
7.87145e-144	-0.357	0.062	0.359	1.1745e-139	2	Vps29
9.17658e-144	-0.346	0.039	0.276	1.36924e-139	2	Fkbp2
1.47898e-143	-0.363	0.049	0.308	2.20679e-139	2	Tuba4a
3.159e-143	-0.292	0.025	0.232	4.71355e-139	2	Lage3
4.75976e-143	-0.284	0.02	0.201	7.10204e-139	2	Rpa3
5.6042e-143	-0.282	0.022	0.213	8.36202e-139	2	Pdcd2
8.30213e-143	-0.378	0.133	0.521	1.23876e-138	2	Rab8a
9.60053e-143	-0.328	0.035	0.262	1.43249e-138	2	Arl6ip4
1.0143e-142	-0.383	0.274	0.735	1.51344e-138	2	Rp9
1.42595e-142	-0.282	0.017	0.187	2.12766e-138	2	Sdhaf1
2.6169e-142	-0.294	0.025	0.218	3.90468e-138	2	1700123O20Rik
3.4052e-142	-0.458	0.155	0.54	5.0809e-138	2	Ddx21
5.93081e-142	-0.381	0.157	0.568	8.84936e-138	2	Dpm1
5.98329e-142	-0.27	0.018	0.179	8.92766e-138	2	Mrpl22
6.38016e-142	-0.338	0.049	0.304	9.51983e-138	2	R3hdm4
9.45078e-142	-0.379	0.078	0.395	1.41015e-137	2	Rsl1d1
2.01094e-141	-0.383	0.098	0.44	3.00052e-137	2	Akirin1
3.14962e-141	-0.3	0.022	0.202	4.69955e-137	2	Eid1
5.153e-141	-0.374	0.084	0.411	7.68879e-137	2	Denr
2.90213e-140	-0.299	0.026	0.232	4.33027e-136	2	Ssna1
3.45194e-140	-0.354	0.05	0.318	5.15064e-136	2	Mrpl21
4.14282e-140	-0.358	0.098	0.461	6.1815e-136	2	Lamtor1
4.31303e-139	-0.381	0.116	0.473	6.43547e-135	2	H2-M3
5.91797e-139	-0.382	0.105	0.458	8.8302e-135	2	Cct6a
1.03575e-138	-0.384	0.068	0.361	1.54545e-134	2	Ifi27
1.39216e-138	-0.294	0.027	0.238	2.07724e-134	2	Adrm1
1.5609e-138	-0.357	0.062	0.339	2.32902e-134	2	Pak1ip1
2.13701e-138	-0.541	0.738	0.96	3.18863e-134	2	Ighd
2.86708e-138	-0.295	0.374	0.856	4.27797e-134	2	Csk
3.20972e-138	-0.374	0.15	0.551	4.78923e-134	2	Snw1
8.74717e-138	-0.376	0.082	0.393	1.30516e-133	2	Syngr2
1.6295e-137	-0.313	0.039	0.283	2.43138e-133	2	Mrps7
6.94106e-137	-0.372	0.195	0.623	1.03568e-132	2	Dek
1.11075e-136	-0.358	0.079	0.392	1.65735e-132	2	Rbmxl1
2.04496e-136	-0.284	0.024	0.207	3.05129e-132	2	AI837181
3.47283e-136	-0.343	0.182	0.617	5.18181e-132	2	Ccdc12
4.06109e-136	-0.361	0.065	0.341	6.05955e-132	2	Eny2
5.64782e-136	-0.363	0.064	0.341	8.42712e-132	2	Zcchc17
8.69687e-136	-0.31	0.032	0.236	1.29766e-131	2	Pkp3
1.11917e-135	-0.335	0.06	0.348	1.66991e-131	2	Psmd7
1.30442e-135	-0.348	0.099	0.454	1.94633e-131	2	Ssrp1
1.38871e-135	-0.33	0.286	0.758	2.07209e-131	2	Ube2b
2.35665e-135	-0.267	0.019	0.188	3.51636e-131	2	Vma21
4.7474e-135	-0.295	0.026	0.226	7.08359e-131	2	Mrps12
8.20502e-135	-0.361	0.119	0.488	1.22427e-130	2	Wbp11
2.08668e-134	-0.303	0.035	0.254	3.11354e-130	2	Bud31
2.35539e-134	-0.356	0.094	0.427	3.51448e-130	2	Cggbp1
2.98747e-134	-0.348	0.088	0.413	4.4576e-130	2	Ube2v1
4.25234e-134	-0.27	0.018	0.18	6.34492e-130	2	Med29
1.35238e-133	-0.383	0.399	0.842	2.01789e-129	2	Irf8
2.52417e-133	-0.301	0.032	0.246	3.76631e-129	2	2310011J03Rik
2.98716e-133	-0.36	0.061	0.328	4.45714e-129	2	Bcl7b
4.10529e-133	-0.343	0.078	0.389	6.1255e-129	2	Idnk
5.4497e-133	-0.317	0.042	0.285	8.1315e-129	2	Clns1a
1.72069e-132	-0.316	0.043	0.281	2.56745e-128	2	Pdlim2
1.91661e-132	-0.421	0.186	0.575	2.85977e-128	2	Pxdc1
1.96884e-132	-0.316	0.636	0.976	2.9377e-128	2	Cdc42
3.05178e-132	-0.336	0.281	0.743	4.55356e-128	2	Sec62
3.82309e-132	-0.335	0.055	0.326	5.70443e-128	2	Atraid
7.18399e-132	-0.351	0.223	0.665	1.07192e-127	2	Nucks1
7.23151e-132	-0.334	0.077	0.401	1.07901e-127	2	Kxd1
1.02513e-131	-0.367	0.427	0.861	1.52959e-127	2	Ifi203
3.0831e-131	-0.326	0.043	0.275	4.60029e-127	2	1110038F14Rik
3.13425e-131	-0.259	0.018	0.18	4.67662e-127	2	1500011B03Rik
7.98177e-131	-0.32	0.06	0.344	1.19096e-126	2	Exosc3
8.44785e-131	-0.286	0.029	0.23	1.2605e-126	2	Sf3b4
1.63293e-130	-0.344	0.159	0.565	2.43649e-126	2	Rab4b
3.3443e-130	-0.336	0.029	0.225	4.99003e-126	2	Zbp1
3.93294e-130	-0.35	0.068	0.356	5.86834e-126	2	Ddx39
4.46824e-130	-0.343	0.114	0.479	6.66707e-126	2	Frg1
7.61901e-130	-0.355	0.057	0.306	1.13683e-125	2	BC028528
1.23817e-129	-0.345	0.142	0.527	1.84748e-125	2	Mknk2
1.46463e-129	-0.329	0.128	0.517	2.18537e-125	2	Uqcrc2
2.3167e-129	-0.267	0.023	0.19	3.45675e-125	2	Ppp1r35
4.86366e-129	-0.303	0.037	0.251	7.25707e-125	2	Mrps17
5.85656e-129	-0.307	0.044	0.29	8.73858e-125	2	Cuedc2
8.99188e-129	-0.329	0.066	0.357	1.34168e-124	2	Rbm17
1.39213e-128	-0.272	0.024	0.211	2.0772e-124	2	Dnajb1
1.52526e-128	-0.342	0.074	0.368	2.27584e-124	2	Emd
2.04614e-128	-0.273	0.022	0.191	3.05304e-124	2	Eif1ad
5.32811e-128	-0.366	0.232	0.661	7.95007e-124	2	Gpr18
6.11035e-128	-0.277	0.024	0.202	9.11726e-124	2	2300009A05Rik
1.13135e-127	-0.338	0.078	0.38	1.68809e-123	2	Ak2
1.19033e-127	-0.28	0.02	0.188	1.77609e-123	2	Hopx
3.4964e-127	-0.273	0.024	0.202	5.21698e-123	2	Rbfa
3.74291e-127	-0.332	0.118	0.48	5.58479e-123	2	Rfc2
3.89541e-127	-0.25	0.017	0.161	5.81234e-123	2	Coa6
6.12855e-127	-0.3	0.039	0.275	9.14441e-123	2	Vdac1
7.5548e-127	-0.365	0.156	0.535	1.12725e-122	2	Cdkn1b
9.60682e-127	-0.293	0.034	0.251	1.43343e-122	2	Mlf2
1.97221e-126	-0.31	0.45	0.886	2.94273e-122	2	Hnrnpu
2.23994e-126	-0.305	0.048	0.301	3.34221e-122	2	Psmd6
1.40881e-125	-0.333	0.083	0.385	2.10209e-121	2	Cd164
3.98309e-125	-0.377	0.268	0.696	5.94316e-121	2	Clec2d
5.35236e-125	-0.301	0.044	0.287	7.98626e-121	2	Mrps26
5.43395e-125	-0.254	0.02	0.183	8.108e-121	2	2610001J05Rik
6.21461e-125	-0.295	0.035	0.248	9.27282e-121	2	Nfkbib
8.2631e-125	-0.308	0.05	0.297	1.23294e-120	2	Unc50
8.56717e-125	-0.361	0.053	0.285	1.27831e-120	2	Nolc1
1.01537e-124	-0.35	0.201	0.614	1.51503e-120	2	Parp1
1.16956e-124	-0.315	0.063	0.347	1.74511e-120	2	Prdx6
1.37979e-124	-0.401	0.049	0.273	2.05878e-120	2	Irgm1
1.54958e-124	-0.322	0.152	0.554	2.31213e-120	2	Marc2
2.28746e-124	-0.268	0.023	0.208	3.41312e-120	2	Cdc34
5.6388e-124	-0.307	0.034	0.233	8.41365e-120	2	Phb
6.69426e-124	-0.319	0.22	0.659	9.9885e-120	2	Cap1
8.24314e-124	-0.29	0.036	0.256	1.22996e-119	2	Mrpl32
1.18175e-123	-0.323	0.058	0.315	1.7633e-119	2	Fam173a
1.50018e-123	-0.329	0.124	0.494	2.23842e-119	2	Puf60
5.34793e-123	-0.336	0.079	0.374	7.97964e-119	2	Txndc9
7.75481e-123	-0.333	0.155	0.543	1.15709e-118	2	Tmbim4
8.29959e-123	-0.427	0.933	0.997	1.23838e-118	2	Ighm
1.71883e-122	-0.337	0.124	0.483	2.56467e-118	2	Tecr
1.74087e-122	-0.311	0.055	0.321	2.59755e-118	2	Pnp
2.11568e-122	-0.265	0.026	0.212	3.15681e-118	2	Rab1b
2.23728e-122	-0.327	0.078	0.373	3.33825e-118	2	Rbm42
2.77902e-122	-0.323	0.063	0.34	4.14658e-118	2	Sod2
5.28954e-122	-0.49	0.058	0.281	7.89252e-118	2	Bcl2a1b
6.9575e-122	-0.291	0.036	0.243	1.03813e-117	2	Sec13
1.0868e-121	-0.32	0.184	0.604	1.62162e-117	2	Mpc1
1.11967e-121	-0.318	0.064	0.34	1.67066e-117	2	Commd8
1.27911e-121	-0.332	0.102	0.44	1.90856e-117	2	Glrx3
2.48182e-121	-0.327	0.193	0.613	3.70313e-117	2	Plekho1
7.47751e-121	-0.262	0.289	0.754	1.11572e-116	2	Psma3
1.07105e-120	-0.268	0.019	0.166	1.59811e-116	2	Ankrd37
1.07394e-120	-0.327	0.162	0.55	1.60242e-116	2	Chmp4b
1.47402e-120	-0.29	0.588	0.953	2.19939e-116	2	Hnrnpa2b1
4.78069e-120	-0.39	0.309	0.728	7.13327e-116	2	Cd72
9.31503e-120	-0.311	0.108	0.457	1.3899e-115	2	Rab5c
1.24479e-119	-0.328	0.152	0.528	1.85735e-115	2	Gtf2a2
1.87459e-119	-0.302	0.028	0.211	2.79707e-115	2	Hist1h1e
2.08524e-119	-0.302	0.038	0.242	3.11139e-115	2	2210016L21Rik
2.59444e-119	-0.321	0.034	0.221	3.87116e-115	2	Cited2
2.77566e-119	-0.329	0.11	0.449	4.14156e-115	2	Ghitm
3.29349e-119	-0.315	0.078	0.378	4.91421e-115	2	Ube2q1
4.6647e-119	-0.303	0.037	0.243	6.96019e-115	2	Txnl4a
5.40044e-119	-0.33	0.157	0.53	8.058e-115	2	Hnrnph2
5.79113e-119	-0.314	0.157	0.548	8.64094e-115	2	Sdf4
2.8269e-118	-0.316	0.101	0.439	4.21801e-114	2	Eapp
5.52115e-118	-0.287	0.043	0.268	8.2381e-114	2	Polr2c
5.65411e-118	-0.313	0.547	0.928	8.43649e-114	2	H2-Ob
7.04127e-118	-0.256	0.031	0.233	1.05063e-113	2	Ebp
7.94303e-118	-0.323	0.058	0.308	1.18518e-113	2	Atp6v1d
1.09488e-117	-0.26	0.023	0.169	1.63367e-113	2	1110059G10Rik
1.51745e-117	-0.307	0.195	0.605	2.26419e-113	2	Dusp11
3.05303e-117	-0.453	0.172	0.516	4.55543e-113	2	Ccr7
8.1262e-117	-0.279	0.024	0.183	1.21251e-112	2	Evi2a
8.26586e-117	-0.299	0.05	0.285	1.23335e-112	2	Ergic3
1.13268e-116	-0.437	0.35	0.729	1.69007e-112	2	Tsc22d3
1.36116e-116	-0.274	0.028	0.206	2.03098e-112	2	Ino80b
3.44784e-116	-0.251	0.023	0.196	5.14452e-112	2	Itgb1bp1
5.05691e-116	-0.319	0.205	0.618	7.54541e-112	2	B4galnt1
5.58853e-116	-0.313	0.107	0.44	8.33864e-112	2	Tkt
6.64524e-116	-0.283	0.168	0.581	9.91536e-112	2	Map2k2
6.73032e-116	-0.269	0.028	0.212	1.00423e-111	2	Cisd1
8.03129e-116	-0.311	0.103	0.424	1.19835e-111	2	Uqcrc1
1.18531e-115	-0.296	0.049	0.295	1.7686e-111	2	Tmco1
1.26813e-115	-0.316	0.067	0.339	1.89217e-111	2	Lsm1
2.72421e-115	-0.751	0.373	0.698	4.0648e-111	2	Junb
2.78374e-115	-0.289	0.043	0.274	4.15361e-111	2	Med8
3.56142e-115	-0.325	0.152	0.528	5.31399e-111	2	Cbx1
4.24314e-115	-0.292	0.053	0.303	6.33119e-111	2	Arl1
4.69974e-115	-0.311	0.065	0.334	7.01248e-111	2	Tigd2
1.01819e-114	-0.313	0.061	0.311	1.51925e-110	2	Rbm22
1.58695e-114	-0.311	0.104	0.437	2.36789e-110	2	Dguok
2.13908e-114	-0.363	0.321	0.737	3.19172e-110	2	Cd2
2.39371e-114	-0.3	0.164	0.562	3.57166e-110	2	Tmed9
2.39479e-114	-0.269	0.032	0.228	3.57326e-110	2	Ubald1
4.58196e-114	-0.313	0.064	0.324	6.83674e-110	2	Casp1
4.89679e-114	-0.304	0.11	0.457	7.3065e-110	2	Sugt1
1.01569e-113	-0.295	0.058	0.306	1.51551e-109	2	Arl2bp
1.08442e-113	-0.31	0.084	0.381	1.61807e-109	2	Ddrgk1
1.43589e-113	-0.295	0.057	0.311	2.14249e-109	2	Exosc8
2.34709e-113	-0.313	0.165	0.551	3.5021e-109	2	U2af1
2.53574e-113	-0.283	0.04	0.268	3.78358e-109	2	Snrpb2
9.79566e-113	-0.312	0.113	0.454	1.46161e-108	2	Dnajc2
2.11054e-112	-0.253	0.028	0.211	3.14914e-108	2	Gatd1
4.70719e-112	-0.255	0.025	0.195	7.0236e-108	2	Pfdn4
5.76563e-112	-0.26	0.024	0.19	8.60289e-108	2	Med11
7.31068e-112	-0.277	0.051	0.313	1.09083e-107	2	Dpy30
2.29493e-111	-0.289	0.072	0.363	3.42426e-107	2	Stub1
5.48478e-111	-0.302	0.058	0.306	8.18384e-107	2	Fh1
1.20317e-110	-0.283	0.041	0.25	1.79525e-106	2	Phax
1.87684e-110	-0.264	0.033	0.223	2.80044e-106	2	Mcrs1
4.72104e-110	-0.296	0.091	0.402	7.04426e-106	2	Fkbp8
9.9871e-110	-0.299	0.076	0.363	1.49018e-105	2	Ndufa10
1.22772e-109	-0.29	0.18	0.576	1.83188e-105	2	Brd2
1.83706e-109	-0.317	0.103	0.411	2.74107e-105	2	Smndc1
3.36795e-109	-0.299	0.125	0.473	5.02531e-105	2	Dcun1d5
1.09703e-108	-0.323	0.074	0.338	1.63688e-104	2	Mybbp1a
1.10403e-108	-0.272	0.032	0.223	1.64733e-104	2	Ppie
1.64449e-108	-0.281	0.332	0.763	2.45375e-104	2	Tmem123
3.45304e-108	-0.297	0.105	0.431	5.15229e-104	2	Mff
7.36162e-108	-0.28	0.06	0.325	1.09843e-103	2	Rab18
1.51519e-107	-0.295	0.046	0.261	2.26082e-103	2	Nabp2
1.90165e-107	-0.325	0.085	0.374	2.83746e-103	2	Pfdn1
2.3269e-107	-0.265	0.22	0.641	3.47197e-103	2	Dbnl
2.55692e-107	-0.285	0.15	0.525	3.81518e-103	2	Timm23
2.79719e-107	-0.298	0.109	0.436	4.17369e-103	2	Dnajb11
4.09153e-107	-0.29	0.069	0.333	6.10498e-103	2	Tmem128
6.27601e-107	-0.298	0.379	0.801	9.36443e-103	2	Hsp90b1
7.58709e-107	-0.35	0.151	0.491	1.13207e-102	2	Pdia4
2.15894e-106	-0.266	0.701	0.981	3.22135e-102	2	Actr3
5.45254e-106	-0.292	0.084	0.376	8.13573e-102	2	Mak16
1.40738e-105	-0.278	0.046	0.285	2.09995e-101	2	Wdr89
1.59266e-105	-0.28	0.09	0.404	2.37641e-101	2	Nudt21
1.99255e-105	-0.275	0.047	0.276	2.97309e-101	2	Mdp1
2.40521e-105	-0.295	0.053	0.284	3.58881e-101	2	Tmem219
5.00653e-105	-0.257	0.033	0.232	7.47025e-101	2	Fibp
1.00135e-104	-0.295	0.168	0.541	1.49412e-100	2	Cdv3
3.1558e-104	-0.277	0.289	0.713	4.70878e-100	2	Tpm4
4.59851e-104	-0.324	0.205	0.588	6.86143e-100	2	Mat2a
6.85886e-104	-0.297	0.186	0.566	1.02341e-99	2	Snx20
6.86901e-104	-0.283	0.052	0.28	1.02492e-99	2	Sumo3
7.54571e-104	-0.28	0.046	0.268	1.1259e-99	2	Nip7
7.71316e-104	-0.294	0.13	0.467	1.15088e-99	2	Atf4
1.0979e-103	-0.258	0.035	0.241	1.63818e-99	2	Naa10
1.4936e-103	-0.264	0.038	0.246	2.22861e-99	2	Cdk2ap1
3.30184e-103	-0.299	0.097	0.394	4.92667e-99	2	Twistnb
3.41608e-103	-0.281	0.077	0.359	5.09713e-99	2	Fkbp1a
3.92492e-103	-0.256	0.271	0.698	5.85637e-99	2	Cd48
4.8782e-103	-0.29	0.14	0.486	7.27876e-99	2	Sbds
7.75372e-102	-0.285	0.103	0.417	1.15693e-97	2	Bloc1s2
1.45191e-101	-0.281	0.053	0.292	2.1664e-97	2	Taf12
2.76108e-101	-0.324	0.172	0.523	4.11981e-97	2	H2-Eb2
6.90143e-101	-0.283	0.092	0.387	1.02976e-96	2	Rnh1
1.05799e-100	-0.253	0.198	0.599	1.57863e-96	2	Rab11b
1.58901e-100	-0.42	0.494	0.858	2.37096e-96	2	Cmss1
1.76458e-100	-0.297	0.132	0.467	2.63293e-96	2	Ik
1.96649e-100	-0.254	0.037	0.225	2.9342e-96	2	Prpf19
7.09578e-100	-0.278	0.067	0.334	1.05876e-95	2	Cyb5a
1.68813e-99	-0.252	0.018	0.161	2.51886e-95	2	Ppa1
2.42432e-99	-0.268	0.32	0.725	3.61732e-95	2	Fam111a
6.76364e-99	-0.304	0.128	0.453	1.0092e-94	2	Txndc5
8.41754e-99	-0.264	0.234	0.638	1.25598e-94	2	Hnrnpdl
1.04704e-98	-0.296	0.103	0.401	1.56229e-94	2	Pts
2.55788e-98	-0.261	0.135	0.484	3.81662e-94	2	Ctbp1
5.34958e-97	-0.258	0.205	0.593	7.9821e-93	2	Fgfr1op2
2.44729e-96	-0.276	0.063	0.307	3.6516e-92	2	Fam174a
2.60763e-96	-0.307	0.219	0.587	3.89084e-92	2	S1pr1
4.14381e-96	-0.285	0.079	0.341	6.18298e-92	2	Ddx41
4.94478e-96	-0.295	0.108	0.408	7.3781e-92	2	Ddx18
7.6633e-96	-0.266	0.106	0.419	1.14344e-91	2	Dnajc19
9.07401e-96	-0.264	0.119	0.449	1.35393e-91	2	Psmc6
1.23111e-95	-0.431	0.065	0.268	1.83694e-91	2	Jun
2.50053e-95	-0.27	0.097	0.393	3.73103e-91	2	Sars
5.23721e-95	-0.257	0.032	0.203	7.81445e-91	2	Nifk
1.70492e-94	-0.255	0.147	0.5	2.54392e-90	2	Gps2
3.66601e-94	-0.265	0.121	0.441	5.47006e-90	2	Pip4p1
4.75138e-94	-0.285	0.091	0.37	7.08953e-90	2	Thoc7
8.61431e-93	-0.252	0.042	0.247	1.28534e-88	2	Hikeshi
5.17152e-92	-0.272	0.061	0.29	7.71643e-88	2	Hint3
5.80416e-92	-0.281	0.074	0.326	8.66039e-88	2	Eif1a
1.33607e-91	-0.266	0.054	0.268	1.99354e-87	2	Snrpa
1.6788e-91	-0.307	0.095	0.362	2.50493e-87	2	Bfsp2
1.71622e-91	-0.264	0.148	0.478	2.56078e-87	2	Wdr1
1.05776e-90	-0.26	0.09	0.366	1.57829e-86	2	Copb2
1.07354e-90	-0.253	0.044	0.239	1.60183e-86	2	Nipsnap3b
2.32378e-90	-0.279	0.114	0.413	3.46731e-86	2	Cklf
2.82624e-90	-0.312	0.021	0.148	4.21703e-86	2	Wfdc17
3.86641e-90	-0.253	0.064	0.301	5.76906e-86	2	Rbm7
1.31172e-89	-0.266	0.062	0.302	1.95722e-85	2	Fam162a
1.67618e-89	-0.25	0.064	0.31	2.50102e-85	2	Sf3a3
1.04055e-88	-0.26	0.094	0.375	1.5526e-84	2	Uba1
1.9882e-88	-0.25	0.165	0.518	2.9666e-84	2	Ntan1
2.66924e-88	-0.343	0.183	0.512	3.98278e-84	2	Klf6
6.60095e-88	-0.283	0.374	0.755	9.84928e-84	2	Ms4a4c
1.01444e-87	-0.273	0.067	0.297	1.51365e-83	2	Cops5
1.0359e-87	-0.28	0.102	0.384	1.54566e-83	2	Ifi35
1.09606e-86	-0.279	0.14	0.467	1.63543e-82	2	Herpud1
2.68467e-86	-0.285	0.15	0.472	4.0058e-82	2	Trim12c
3.14282e-86	-0.262	0.059	0.285	4.68941e-82	2	Dkc1
1.31151e-84	-0.26	0.04	0.218	1.9569e-80	2	Cebpb
4.21124e-84	-0.316	0.038	0.189	6.2836e-80	2	Hes1
7.88828e-84	-0.272	0.13	0.424	1.17701e-79	2	Kctd12
5.61743e-83	-0.253	0.089	0.35	8.38177e-79	2	Eif4e2
1.24489e-82	-0.316	0.172	0.485	1.8575e-78	2	Gpr171
3.25235e-81	-0.271	0.107	0.381	4.85283e-77	2	Lgals9
7.09995e-81	-0.261	0.083	0.329	1.05938e-76	2	Utp14a
7.50428e-81	-0.261	0.03	0.181	1.11971e-76	2	Gadd45b
1.3878e-80	-0.354	0.06	0.24	2.07074e-76	2	Marcks
5.60371e-80	-0.265	0.11	0.386	8.3613e-76	2	Fam43a
1.7326e-79	-0.319	0.028	0.151	2.58521e-75	2	Myc
1.08469e-78	-0.255	0.124	0.418	1.61846e-74	2	Nop56
3.0287e-78	-0.259	0.052	0.244	4.51912e-74	2	Odc1
1.51402e-76	-0.322	0.082	0.291	2.25907e-72	2	Ppp1r15a
1.7794e-76	-0.584	0.12	0.313	2.65504e-72	2	Fos
3.50972e-75	-0.274	0.417	0.751	5.23685e-71	2	Fcer2a
2.5118e-74	-0.251	0.049	0.232	3.74785e-70	2	Rpia
3.5384e-74	-0.279	0.087	0.337	5.27964e-70	2	Tmem108
6.98999e-74	-0.303	0.147	0.427	1.04298e-69	2	Ifi206
2.20792e-56	-0.312	0.144	0.379	3.29444e-52	2	Pim1
1.59611e-49	-0.298	0.234	0.492	2.38156e-45	2	Cd69
2.15335e-48	-0.261	0.116	0.328	3.21302e-44	2	Arl5c
7.53079e-47	0.683	0.919	0.982	1.12367e-42	2	Elmo1
1.95329e-46	-0.268	0.101	0.294	2.9145e-42	2	Il4i1
3.8098e-45	0.657	0.915	0.977	5.6846e-41	2	Ankrd44
5.0747e-42	-0.44	0.117	0.293	7.57196e-38	2	Apoe
1.61808e-38	0.689	0.886	0.954	2.41434e-34	2	Zbtb20
1.72827e-38	-0.327	0.084	0.224	2.57875e-34	2	Ccnd2
4.08334e-35	0.754	0.834	0.934	6.09275e-31	2	Arhgap26
1.08146e-32	0.729	0.86	0.954	1.61365e-28	2	Zcchc7
2.84331e-28	-0.346	0.031	0.103	4.24251e-24	2	Iigp1
1.41073e-27	0.595	0.91	0.981	2.10496e-23	2	Nedd9
2.24263e-21	0.552	0.929	0.993	3.34623e-17	2	Mbnl1
1.01375e-20	0.769	0.705	0.765	1.51262e-16	2	Kcnq5
1.11538e-19	0.693	0.796	0.925	1.66426e-15	2	Tcf12
6.88491e-19	0.73	0.825	0.924	1.0273e-14	2	Bcl11a
9.29376e-19	0.588	0.889	0.977	1.38672e-14	2	Fli1
1.38472e-18	0.78	0.688	0.814	2.06614e-14	2	Lpp
1.41012e-18	0.505	0.93	0.987	2.10404e-14	2	Foxn3
1.92533e-18	0.696	0.762	0.877	2.87279e-14	2	Hivep2
5.64985e-18	0.638	0.799	0.87	8.43014e-14	2	Maml2
6.7194e-18	0.642	0.835	0.949	1.0026e-13	2	Camk1d
2.03292e-17	0.697	0.779	0.844	3.03333e-13	2	Immp2l
8.66853e-16	0.63	0.786	0.904	1.29343e-11	2	Snx29
6.47552e-15	0.535	0.872	0.961	9.66213e-11	2	Runx1
6.91334e-15	0.577	0.847	0.93	1.03154e-10	2	Ccnd3
8.48906e-14	0.647	0.772	0.899	1.26665e-09	2	Akt3
1.24306e-13	0.618	0.817	0.916	1.85478e-09	2	March1
1.26112e-13	0.647	0.679	0.824	1.88172e-09	2	Brwd1
1.35533e-13	0.54	0.867	0.971	2.02229e-09	2	Baz2b
3.66798e-13	0.251	0.453	0.757	5.473e-09	2	Ube2k
7.89069e-13	0.529	0.852	0.951	1.17737e-08	2	Prkce
1.26525e-12	0.426	0.94	0.996	1.88789e-08	2	Pax5
2.24571e-12	0.54	0.855	0.963	3.35083e-08	2	Slc12a6
2.40525e-12	0.254	0.643	0.916	3.58887e-08	2	Ncor1
4.51488e-12	0.66	0.607	0.731	6.73665e-08	2	Pgap1
1.38851e-11	0.638	0.738	0.901	2.07179e-07	2	Med13
2.33681e-11	0.683	0.605	0.783	3.48676e-07	2	Dyrk1a
9.06321e-11	0.284	0.431	0.729	1.35232e-06	2	Gsk3b
9.2356e-11	0.609	0.789	0.934	1.37804e-06	2	Msi2
1.10537e-10	0.611	0.222	0.282	1.64932e-06	2	Ms4a6c
1.23005e-10	0.554	0.8	0.942	1.83536e-06	2	Dgkd
1.23586e-10	0.263	0.449	0.746	1.84403e-06	2	Thoc2
2.24714e-10	0.276	0.524	0.814	3.35296e-06	2	Cdc42se2
2.79472e-10	0.251	0.451	0.744	4.16999e-06	2	Wac
3.39571e-10	0.271	0.49	0.772	5.06673e-06	2	Gng2
3.48299e-10	0.655	0.651	0.759	5.19697e-06	2	Bcl2
4.02629e-10	0.252	0.371	0.648	6.00763e-06	2	Wapl
4.58052e-10	0.603	0.716	0.817	6.8346e-06	2	Tmem163
5.11111e-10	0.296	0.399	0.683	7.62628e-06	2	Spop
9.14451e-10	0.593	0.745	0.866	1.36445e-05	2	Satb1
1.07306e-09	0.622	0.753	0.892	1.60111e-05	2	Phf21a
1.15212e-09	0.263	0.437	0.726	1.71909e-05	2	Git2
1.20092e-09	0.539	0.857	0.967	1.7919e-05	2	Camk2d
1.43544e-09	0.306	0.616	0.893	2.14182e-05	2	Wasf2
1.84693e-09	0.254	0.479	0.754	2.75581e-05	2	1110059E24Rik
2.30141e-09	0.255	0.729	0.957	3.43393e-05	2	Ddx6
2.35025e-09	0.631	0.682	0.838	3.50681e-05	2	Rfx7
2.36441e-09	0.295	0.47	0.773	3.52794e-05	2	Snrnp70
2.87676e-09	0.28	0.391	0.656	4.29241e-05	2	Stx8
3.47553e-09	0.274	0.549	0.831	5.18583e-05	2	Plekha2
4.39091e-09	0.281	0.578	0.86	6.55167e-05	2	Arhgef1
4.39134e-09	0.265	0.461	0.748	6.55233e-05	2	Ago2
4.83836e-09	0.278	0.47	0.76	7.21932e-05	2	Ggnbp2
6.54924e-09	0.252	0.347	0.612	9.77213e-05	2	Slc44a2
7.44647e-09	0.563	0.831	0.96	0.000111109	2	Tnrc6b
7.76081e-09	0.258	0.377	0.651	0.000115799	2	Cr1l
7.82712e-09	0.465	0.899	0.983	0.000116788	2	Ikzf3
8.28794e-09	0.255	0.375	0.644	0.000123664	2	Ccar1
8.93737e-09	0.257	0.446	0.724	0.000133354	2	Ube3a
9.37909e-09	0.264	0.371	0.643	0.000139945	2	Add1
9.62544e-09	0.579	0.204	0.274	0.000143621	2	Lrrc4
1.01578e-08	0.251	0.674	0.919	0.000151564	2	Plcg2
1.12608e-08	0.541	0.818	0.956	0.000168023	2	Arid1b
1.31173e-08	0.271	0.432	0.708	0.000195723	2	Pcmtd1
1.42079e-08	0.284	0.424	0.715	0.000211996	2	Taf15
1.80311e-08	0.255	0.617	0.865	0.000269043	2	Rcsd1
1.95115e-08	0.387	0.936	0.994	0.000291131	2	Lyn
2.42119e-08	0.622	0.672	0.829	0.000361266	2	Lrba
2.47645e-08	0.279	0.345	0.616	0.000369511	2	Kcmf1
2.91549e-08	0.27	0.652	0.909	0.00043502	2	Ppp1r12a
4.36653e-08	0.553	0.71	0.843	0.00065153	2	Xylt1
4.56461e-08	0.286	0.552	0.834	0.000681086	2	Clk1
7.1189e-08	0.576	0.765	0.912	0.00106221	2	Slc9a7
7.17699e-08	0.28	0.498	0.766	0.00107088	2	Sema4d
7.25847e-08	0.274	0.589	0.831	0.00108304	2	Tnfaip8
7.38243e-08	0.654	0.523	0.612	0.00110153	2	Hdac9
8.48512e-08	0.279	0.532	0.783	0.00126606	2	Ankrd12
1.03221e-07	0.271	0.377	0.648	0.00154017	2	Cul1
1.18136e-07	0.629	0.638	0.764	0.00176271	2	Smyd3
1.42338e-07	0.614	0.753	0.906	0.00212383	2	Exoc4
1.47804e-07	0.65	0.566	0.721	0.00220538	2	Zfp407
1.53068e-07	0.314	0.526	0.805	0.00228392	2	Stag2
1.69878e-07	0.553	0.765	0.849	0.00253476	2	Inpp4b
1.78847e-07	0.266	0.366	0.629	0.00266858	2	Pcm1
1.94432e-07	0.291	0.446	0.729	0.00290112	2	Rbm26
2.1281e-07	0.261	0.334	0.59	0.00317533	2	Bicral
2.22606e-07	0.293	0.493	0.763	0.00332151	2	Senp7
2.51617e-07	0.264	0.259	0.493	0.00375438	2	Hibadh
3.19686e-07	0.602	0.728	0.888	0.00477004	2	Strbp
3.35598e-07	0.26	0.467	0.743	0.00500745	2	Cpsf6
3.64256e-07	0.298	0.372	0.651	0.00543506	2	Luc7l3
4.50661e-07	0.26	0.358	0.613	0.00672431	2	R3hdm2
4.55986e-07	0.296	0.568	0.841	0.00680377	2	Etnk1
4.79556e-07	0.284	0.685	0.912	0.00715545	2	Add3
5.21606e-07	0.253	0.373	0.635	0.00778288	2	Ogdh
5.35832e-07	0.307	0.447	0.723	0.00799515	2	Qk
5.42445e-07	0.316	0.665	0.918	0.00809382	2	Rock1
6.04726e-07	0.266	0.508	0.762	0.00902311	2	Zfp318
6.43603e-07	0.581	0.703	0.834	0.0096032	2	Ptprj
6.54788e-07	0.56	0.73	0.873	0.0097701	2	Cmah
6.73426e-07	0.256	0.341	0.587	0.0100482	2	Cbfb
6.87075e-07	0.301	0.414	0.698	0.0102518	2	Pkn1
7.02321e-07	0.29	0.293	0.549	0.0104793	2	Drg1
7.08684e-07	0.303	0.534	0.807	0.0105743	2	Cnot6l
7.14575e-07	0.657	0.383	0.464	0.0106622	2	Gmds
7.59877e-07	0.279	0.416	0.699	0.0113381	2	Ddx17
7.91744e-07	0.265	0.323	0.563	0.0118136	2	Uhrf2
8.74576e-07	0.324	0.579	0.858	0.0130495	2	Brd4
1.00509e-06	0.253	0.309	0.552	0.014997	2	Smg7
1.01032e-06	0.316	0.556	0.828	0.0150749	2	Stk10
1.0192e-06	0.254	0.383	0.618	0.0152074	2	Rras2
1.09906e-06	0.289	0.382	0.635	0.0163991	2	Xrn1
1.11089e-06	0.263	0.371	0.619	0.0165757	2	Nptn
1.14314e-06	0.269	0.289	0.53	0.0170568	2	Ranbp9
1.16974e-06	0.281	0.394	0.651	0.0174537	2	Trim44
1.17816e-06	0.601	0.498	0.649	0.0175793	2	Pou2f1
1.32833e-06	0.301	0.368	0.63	0.0198199	2	Rlf
1.35888e-06	0.614	0.639	0.819	0.0202759	2	Ankrd17
1.40078e-06	0.535	0.712	0.862	0.020901	2	Plcl2
1.60211e-06	0.257	0.402	0.663	0.0239051	2	Zup1
1.61495e-06	0.256	0.311	0.558	0.0240967	2	Arhgap4
1.73301e-06	0.275	0.729	0.946	0.0258582	2	Kmt2e
1.81807e-06	0.268	0.303	0.548	0.0271275	2	Gatad2a
1.83654e-06	0.286	0.433	0.697	0.0274029	2	Zmynd8
2.04839e-06	0.476	0.848	0.97	0.030564	2	Wdfy4
2.10415e-06	0.608	0.656	0.833	0.0313961	2	Susd6
2.10675e-06	0.272	0.398	0.643	0.0314349	2	Nxpe3
2.43078e-06	0.276	0.299	0.537	0.0362697	2	Mindy2
2.75738e-06	0.284	0.402	0.671	0.0411429	2	Epc1
2.87289e-06	0.451	0.862	0.964	0.0428663	2	Btla
2.89209e-06	0.271	0.459	0.709	0.0431529	2	Cab39l
3.10337e-06	0.278	0.354	0.609	0.0463053	2	Uri1
3.11635e-06	0.311	0.451	0.719	0.0464991	2	Sltm
0	1.479	0.979	0.64	0	3	Stat1
0	1.132	0.949	0.653	0	3	Ly6a
0	0.572	0.998	0.929	0	3	B2m
0	1.197	0.956	0.8	0	3	Cmss1
0	0.976	0.934	0.671	0	3	Psmb9
2.51329e-255	0.365	0.997	0.944	3.75009e-251	3	Fau
9.99155e-231	1.207	0.753	0.329	1.49084e-226	3	Serpina3g
2.15325e-230	0.67	0.965	0.814	3.21286e-226	3	Psmb8
7.23179e-226	-0.936	0.166	0.473	1.07906e-221	3	Sik1
1.43794e-208	0.334	0.992	0.932	2.14555e-204	3	Tpt1
4.1762e-207	0.485	0.993	0.914	6.23131e-203	3	Shisa5
1.48712e-203	0.675	0.93	0.721	2.21893e-199	3	Psme1
3.72656e-202	0.645	0.95	0.779	5.5604e-198	3	H2-Q7
8.04846e-195	0.384	0.992	0.907	1.20091e-190	3	Rack1
1.90951e-194	-1.139	0.723	0.862	2.84919e-190	3	Fam107b
3.65579e-194	0.716	0.914	0.687	5.45481e-190	3	Gimap4
1.18756e-193	0.773	0.819	0.457	1.77196e-189	3	Nlrc5
9.58007e-193	0.532	0.984	0.895	1.42944e-188	3	Ctss
1.85908e-191	0.783	0.978	0.857	2.77394e-187	3	Samhd1
2.41571e-182	0.768	0.919	0.688	3.60448e-178	3	Ms4a4c
3.20425e-178	0.599	0.949	0.783	4.78107e-174	3	H2-T23
6.33371e-178	-1.193	0.46	0.678	9.45052e-174	3	Junb
6.755e-174	0.385	0.994	0.919	1.00791e-169	3	Cd52
1.814e-169	-0.897	0.444	0.707	2.70667e-165	3	Tsc22d3
3.53837e-163	0.37	0.995	0.927	5.2796e-159	3	Ighd
7.56466e-160	1.822	0.471	0.058	1.12872e-155	3	Iigp1
1.14503e-159	0.821	0.643	0.27	1.7085e-155	3	Gm4070
1.0374e-153	0.727	0.882	0.651	1.54791e-149	3	Pml
1.39723e-152	-0.895	0.089	0.309	2.0848e-148	3	Fos
1.461e-151	0.987	0.577	0.213	2.17995e-147	3	Irgm1
2.16608e-150	0.617	0.827	0.556	3.23201e-146	3	Tap1
2.83842e-148	0.672	0.862	0.623	4.23521e-144	3	Clec2d
1.53087e-145	0.891	0.604	0.263	2.28421e-141	3	Ifi47
6.28767e-142	-0.625	0.147	0.384	9.38183e-138	3	Cxcr4
5.15742e-140	0.684	0.942	0.796	7.69539e-136	3	Ifi203
4.42444e-137	0.858	0.514	0.171	6.60171e-133	3	Zbp1
1.28162e-133	-0.938	0.76	0.865	1.9123e-129	3	Fbxo11
1.52483e-132	0.4	0.984	0.894	2.2752e-128	3	Ltb
1.93037e-132	0.622	0.777	0.51	2.8803e-128	3	H2-T22
5.01685e-131	0.576	0.888	0.699	7.48565e-127	3	H2-Oa
1.19102e-128	0.708	0.627	0.3	1.77712e-124	3	Gvin1
4.66519e-127	0.39	0.979	0.866	6.96093e-123	3	Eef1b2
1.21115e-126	0.491	0.932	0.781	1.80715e-122	3	Gimap1
5.61538e-125	0.847	0.7	0.412	8.37871e-121	3	Parp14
4.80206e-124	0.643	0.793	0.555	7.16515e-120	3	Blvrb
4.68364e-123	0.87	0.837	0.587	6.98846e-119	3	Ifi27l2a
1.87166e-119	0.251	0.996	0.943	2.79271e-115	3	Ly6e
1.844e-116	0.536	0.865	0.658	2.75143e-112	3	Fam111a
1.11232e-115	0.469	0.926	0.749	1.6597e-111	3	Gm8369
3.00093e-115	0.399	0.959	0.834	4.47769e-111	3	Pfdn5
3.25045e-113	0.779	0.43	0.121	4.85e-109	3	Irgm2
7.85605e-113	-0.973	0.397	0.589	1.1722e-108	3	Pde3b
1.38327e-111	0.534	0.864	0.65	2.06398e-107	3	Samd9l
1.38259e-109	0.898	0.64	0.369	2.06296e-105	3	Ifi206
4.76067e-109	0.368	0.954	0.822	7.1034e-105	3	H2-DMa
2.70454e-108	-0.916	0.401	0.576	4.03545e-104	3	Plaur
3.1722e-108	0.534	0.827	0.619	4.73324e-104	3	Rnase6
3.39045e-108	0.337	0.98	0.876	5.0589e-104	3	Naca
1.37748e-107	-0.69	0.171	0.369	2.05534e-103	3	Pim1
7.09309e-105	0.888	0.582	0.305	1.05836e-100	3	Ifi213
2.47068e-104	0.624	0.744	0.477	3.68651e-100	3	Irf1
4.91064e-103	0.736	0.409	0.119	7.32717e-99	3	Gbp7
7.35854e-102	-0.459	0.059	0.195	1.09797e-97	3	Dusp1
6.26332e-101	0.532	0.766	0.532	9.3455e-97	3	Ctso
6.45138e-99	0.896	0.743	0.523	9.6261e-95	3	Trim30a
7.55033e-99	0.252	0.994	0.927	1.12658e-94	3	Ms4a1
9.51117e-98	-0.553	0.142	0.312	1.41916e-93	3	Kdm6b
3.48243e-97	0.684	0.394	0.117	5.19613e-93	3	Igtp
1.7738e-96	0.89	0.578	0.304	2.64668e-92	3	Tlr7
3.05762e-96	0.46	0.915	0.742	4.56228e-92	3	Sell
5.20529e-95	0.465	0.889	0.732	7.76682e-91	3	Evl
3.80529e-94	0.477	0.972	0.892	5.67787e-90	3	Mndal
4.66824e-94	0.607	0.664	0.411	6.96548e-90	3	Trim12c
6.21863e-94	0.593	0.829	0.604	9.27882e-90	3	Pkib
2.13426e-93	-0.338	0.032	0.133	3.18453e-89	3	Dusp5
1.0788e-91	-0.653	0.066	0.188	1.60967e-87	3	Fosb
1.34507e-90	0.524	0.727	0.505	2.00698e-86	3	Psmb10
1.94854e-90	0.708	0.317	0.059	2.90742e-86	3	Serpina3f
3.21762e-90	-0.813	0.472	0.624	4.80101e-86	3	Eif2ak3
1.71717e-89	0.546	0.823	0.62	2.56219e-85	3	Slfn2
5.59078e-89	0.456	0.866	0.701	8.342e-85	3	Nsa2
1.75462e-88	-0.616	0.397	0.59	2.61807e-84	3	Zfp36l2
1.47062e-87	0.884	0.631	0.407	2.19431e-83	3	Rnf213
1.66614e-87	0.589	0.296	0.052	2.48605e-83	3	Tgtp2
3.93408e-86	0.394	0.914	0.763	5.87004e-82	3	Selenow
6.9381e-85	-0.993	0.464	0.578	1.03523e-80	3	Cd86
2.02072e-83	0.41	0.864	0.69	3.01512e-79	3	9930111J21Rik2
9.11344e-83	0.516	0.822	0.613	1.35982e-78	3	Epsti1
1.05085e-82	0.468	0.749	0.54	1.56798e-78	3	Psme2
1.12739e-82	0.647	0.572	0.328	1.68218e-78	3	Parp9
1.75421e-81	0.303	0.961	0.831	2.61746e-77	3	Eif3f
3.09609e-81	0.6	0.406	0.159	4.61968e-77	3	Gbp4
[truncated: 6,859 more rows]
[truncated: 103 more columns]

## Sheet: Data file S2
ALL CLUSTERS								CLUSTER 0																CLUSTER 1
p_val	avg_log2FC	pct.1	pct.2	p_val_adj	cluster	gene		p_val	avg_log2FC	pct.1	pct.2	p_val_adj	cluster	gene		p_val	avg_log2FC	pct.1	pct.2	p_val_adj	cluster	gene		p_val	avg_log2FC	pct.1	pct.2	p_val_adj	cluster	gene		p_val	avg_log2FC	pct.1	pct.2	p_val_adj	cluster	gene
8.99971e-91	3.3594	0.901	0.184	1.00941e-86	0	Dnm3		1.76086e-12	7.72472	0.164	0	1.97498e-08	0	Rgs7		2.55346e-27	-6.25663	0.012	0.384	2.86396e-23	0	Emb		2.55346e-27	6.25663	0.384	0.012	2.86396e-23	1	Emb		1.76086e-12	-7.72472	0	0.164	1.97498e-08	1	Rgs7
6.77916e-82	2.20471	0.997	0.646	7.6035e-78	0	Zeb2		4.16761e-16	6.64224	0.207	0	4.67439e-12	0	Msc		1.43307e-09	-5.88403	0.003	0.134	1.60733e-05	0	Drd3		1.43307e-09	5.88403	0.134	0.003	1.60733e-05	1	Drd3		4.16761e-16	-6.64224	0	0.207	4.67439e-12	1	Msc
4.66018e-68	1.76886	0.985	0.718	5.22686e-64	0	Cd2		5.04368e-19	6.46035	0.269	0.016	5.657e-15	0	Dlgap1		9.50845e-10	-5.58485	0.003	0.134	1.06647e-05	0	Epcam		9.50845e-10	5.58485	0.134	0.003	1.06647e-05	1	Epcam		5.04368e-19	-6.46035	0.016	0.269	5.657e-15	1	Dlgap1
2.39298e-67	4.2718	0.731	0.105	2.68397e-63	0	Fcer1g		7.26637e-13	6.40803	0.194	0.003	8.14996e-09	0	Apoc2		7.28914e-08	-5.07246	0.015	0.118	0.00081755	0	Maml3		7.28914e-08	5.07246	0.118	0.015	0.00081755	1	Maml3		7.26637e-13	-6.40803	0.003	0.194	8.14996e-09	1	Apoc2
3.18009e-63	3.79024	0.735	0.082	3.56679e-59	0	Phactr2		2.30805e-36	6.05869	0.503	0.043	2.58871e-32	0	Spon1		1.16437e-10	-4.90566	0.012	0.18	1.30595e-06	0	Fgf13		1.16437e-10	4.90566	0.18	0.012	1.30595e-06	1	Fgf13		2.30805e-36	-6.05869	0.043	0.503	2.58871e-32	1	Spon1
3.38194e-61	2.14706	0.951	0.607	3.79319e-57	0	Vgll4		5.95225e-09	5.44681	0.133	0.007	6.67604e-05	0	P2ry14		3.53482e-16	-4.82244	0.022	0.252	3.96465e-12	0	Rapgef4		3.53482e-16	4.82244	0.252	0.022	3.96465e-12	1	Rapgef4		5.95225e-09	-5.44681	0.007	0.133	6.67604e-05	1	P2ry14
8.75948e-61	2.22214	0.941	0.564	9.82464e-57	0	Cd72		1.44395e-12	5.43868	0.176	0.003	1.61954e-08	0	Synpo2		7.63785e-11	-4.74772	0.022	0.174	8.56662e-07	0	Pdzd2		7.63785e-11	4.74772	0.174	0.022	8.56662e-07	1	Pdzd2		1.44395e-12	-5.43868	0.003	0.176	1.61954e-08	1	Synpo2
5.76702e-60	-2.27888	0.383	0.885	6.46829e-56	0	Bcl11a		1.1571e-08	5.41573	0.105	0	0.000129781	0	Gnaz		3.74317e-23	-4.66332	0.052	0.38	4.19833e-19	0	Cr2		3.74317e-23	4.66332	0.38	0.052	4.19833e-19	1	Cr2		1.1571e-08	-5.41573	0	0.105	0.000129781	1	Gnaz
2.35273e-59	2.36172	0.827	0.282	2.63882e-55	0	Cdk14		3.47781e-18	5.40857	0.241	0.003	3.90071e-14	0	Ramp3		1.98749e-15	-4.63555	0.015	0.236	2.22917e-11	0	Qser1		1.98749e-15	4.63555	0.236	0.015	2.22917e-11	1	Qser1		3.47781e-18	-5.40857	0.003	0.241	3.90071e-14	1	Ramp3
6.80222e-59	3.65934	0.719	0.082	7.62937e-55	0	App		8.81402e-16	5.30015	0.247	0.013	9.88581e-12	0	Itgax		7.33429e-12	-4.50475	0.025	0.197	8.22614e-08	0	Cpm		7.33429e-12	4.50475	0.197	0.025	8.22614e-08	1	Cpm		8.81402e-16	-5.30015	0.013	0.247	9.88581e-12	1	Itgax
1.71237e-57	2.63829	0.824	0.285	1.9206e-53	0	Lgals1		6.91154e-47	5.01243	0.59	0.059	7.75198e-43	0	Rgs1		5.7792e-20	-4.49759	0.028	0.302	6.48196e-16	0	Neurl3		5.7792e-20	4.49759	0.302	0.028	6.48196e-16	1	Neurl3		6.91154e-47	-5.01243	0.059	0.59	7.75198e-43	1	Rgs1
2.69884e-49	1.84027	0.898	0.407	3.02702e-45	0	Tlr7		3.78767e-10	4.90212	0.16	0.02	4.24826e-06	0	Grm8		4.97531e-20	-4.4298	0.025	0.305	5.58031e-16	0	Cnn3		4.97531e-20	4.4298	0.305	0.025	5.58031e-16	1	Cnn3		3.78767e-10	-4.90212	0.02	0.16	4.24826e-06	1	Grm8
6.91154e-47	5.01243	0.59	0.059	7.75198e-43	0	Rgs1		2.01506e-09	4.86078	0.127	0.003	2.26009e-05	0	Sema6d		1.28963e-16	-4.18215	0.043	0.279	1.44645e-12	0	1810046K07Rik		1.28963e-16	4.18215	0.279	0.043	1.44645e-12	1	1810046K07Rik		2.01506e-09	-4.86078	0.003	0.127	2.26009e-05	1	Sema6d
2.59113e-46	2.84329	0.71	0.19	2.90621e-42	0	Tent5c		1.22195e-07	4.84133	0.105	0.007	0.00137054	0	Gpc5		3.40358e-07	-4.16753	0.009	0.105	0.00381746	0	Cyp11a1		3.40358e-07	4.16753	0.105	0.009	0.00381746	1	Cyp11a1		1.22195e-07	-4.84133	0.007	0.105	0.00137054	1	Gpc5
8.0958e-46	2.6163	0.71	0.174	9.08025e-42	0	Fgl2		3.11758e-29	4.62183	0.429	0.033	3.49667e-25	0	Ppm1h		1.52703e-13	-4.14183	0.022	0.21	1.71271e-09	0	Hopx		1.52703e-13	4.14183	0.21	0.022	1.71271e-09	1	Hopx		3.11758e-29	-4.62183	0.033	0.429	3.49667e-25	1	Ppm1h
9.7645e-45	1.46335	0.966	0.751	1.09519e-40	0	Cd44		1.6218e-10	4.49999	0.136	0.003	1.81901e-06	0	Mag		1.2774e-36	-4.04849	0.086	0.548	1.43273e-32	0	Parp8		1.2774e-36	4.04849	0.548	0.086	1.43273e-32	1	Parp8		1.6218e-10	-4.49999	0.003	0.136	1.81901e-06	1	Mag
1.65304e-44	1.83348	0.833	0.357	1.85405e-40	0	Gng12		2.40814e-11	4.48581	0.188	0.016	2.70097e-07	0	Slit3		2.9928e-10	-3.92066	0.043	0.177	3.35673e-06	0	Zfp608		2.9928e-10	3.92066	0.177	0.043	3.35673e-06	1	Zfp608		2.40814e-11	-4.48581	0.016	0.188	2.70097e-07	1	Slit3
9.41917e-44	1.46656	0.972	0.603	1.05645e-39	0	Sox5		2.39298e-67	4.2718	0.731	0.105	2.68397e-63	0	Fcer1g		1.47813e-16	-3.86114	0.031	0.279	1.65787e-12	0	Myo1d		1.47813e-16	3.86114	0.279	0.031	1.65787e-12	1	Myo1d		2.39298e-67	-4.2718	0.105	0.731	2.68397e-63	1	Fcer1g
1.14974e-43	-2.20552	0.41	0.793	1.28955e-39	0	Cd55		1.83479e-10	4.23661	0.154	0.003	2.0579e-06	0	Aoah		7.14965e-09	-3.82314	0.019	0.144	8.01904e-05	0	Ccdc125		7.14965e-09	3.82314	0.144	0.019	8.01904e-05	1	Ccdc125		1.83479e-10	-4.23661	0.003	0.154	2.0579e-06	1	Aoah
1.22957e-43	1.54588	0.944	0.639	1.37909e-39	0	Itgb1		2.78e-12	4.18864	0.188	0.007	3.11805e-08	0	Shank2		6.96308e-10	-3.7935	0.031	0.17	7.8098e-06	0	Vpreb3		6.96308e-10	3.7935	0.17	0.031	7.8098e-06	1	Vpreb3		2.78e-12	-4.18864	0.007	0.188	3.11805e-08	1	Shank2
3.07831e-43	-1.48591	0.747	0.938	3.45264e-39	0	Sh3bp5		2.74778e-09	4.04258	0.151	0.013	3.08191e-05	0	Itga2		6.4594e-32	-3.73515	0.096	0.505	7.24486e-28	0	Il5ra		6.4594e-32	3.73515	0.505	0.096	7.24486e-28	1	Il5ra		2.74778e-09	-4.04258	0.013	0.151	3.08191e-05	1	Itga2
5.15057e-43	-1.17131	0.92	0.997	5.77688e-39	0	Ebf1		1.22216e-39	3.99971	0.574	0.072	1.37077e-35	0	Adgre1		3.01822e-09	-3.71325	0.009	0.148	3.38523e-05	0	Crim1		3.01822e-09	3.71325	0.148	0.009	3.38523e-05	1	Crim1		1.22216e-39	-3.99971	0.072	0.574	1.37077e-35	1	Adgre1
6.14758e-43	2.44569	0.827	0.4	6.89512e-39	0	Nt5e		1.69386e-22	3.96529	0.367	0.043	1.89983e-18	0	Itgam		9.47323e-08	-3.68395	0.012	0.118	0.00106252	0	Rasgrp4		9.47323e-08	3.68395	0.118	0.012	0.00106252	1	Rasgrp4		1.69386e-22	-3.96529	0.043	0.367	1.89983e-18	1	Itgam
5.14191e-42	3.633	0.568	0.049	5.76716e-38	0	Chn2		1.06634e-12	3.95799	0.287	0.089	1.196e-08	0	Myo3b		1.28432e-11	-3.46494	0.031	0.197	1.44049e-07	0	Pxdc1		1.28432e-11	3.46494	0.197	0.031	1.44049e-07	1	Pxdc1		1.06634e-12	-3.95799	0.089	0.287	1.196e-08	1	Myo3b
3.97813e-41	1.60096	0.883	0.574	4.46187e-37	0	Pld4		2.82281e-13	3.90103	0.219	0.02	3.16607e-09	0	Ncald		8.88947e-33	-3.45332	0.105	0.525	9.97043e-29	0	Mcoln2		8.88947e-33	3.45332	0.525	0.105	9.97043e-29	1	Mcoln2		2.82281e-13	-3.90103	0.02	0.219	3.16607e-09	1	Ncald
1.22216e-39	3.99971	0.574	0.072	1.37077e-35	0	Adgre1		5.29105e-07	3.85658	0.102	0.007	0.00593444	0	Cldn34c1		7.34898e-08	-3.3986	0.019	0.131	0.000824261	0	Ubtd2		7.34898e-08	3.3986	0.131	0.019	0.000824261	1	Ubtd2		5.29105e-07	-3.85658	0.007	0.102	0.00593444	1	Cldn34c1
4.53083e-39	-1.75284	0.574	0.869	5.08178e-35	0	Xylt1		3.25038e-34	3.82296	0.481	0.046	3.64562e-30	0	Adssl1		2.51442e-11	-3.37177	0.025	0.197	2.82017e-07	0	Treml2		2.51442e-11	3.37177	0.197	0.025	2.82017e-07	1	Treml2		3.25038e-34	-3.82296	0.046	0.481	3.64562e-30	1	Adssl1
2.36704e-37	2.02764	0.821	0.452	2.65487e-33	0	Ercc6l2		1.04526e-14	3.81028	0.213	0.01	1.17237e-10	0	Acacb		1.30683e-20	-3.36174	0.056	0.341	1.46574e-16	0	Slc16a6		1.30683e-20	3.36174	0.341	0.056	1.46574e-16	1	Slc16a6		1.04526e-14	-3.81028	0.01	0.213	1.17237e-10	1	Acacb
3.00294e-37	-1.60539	0.627	0.889	3.36809e-33	0	Ero1lb		3.18009e-63	3.79024	0.735	0.082	3.56679e-59	0	Phactr2		7.00198e-15	-3.3592	0.074	0.289	7.85343e-11	0	Fcer2a		7.00198e-15	3.3592	0.289	0.074	7.85343e-11	1	Fcer2a		3.18009e-63	-3.79024	0.082	0.735	3.56679e-59	1	Phactr2
1.2774e-36	-4.04849	0.086	0.548	1.43273e-32	0	Parp8		1.71114e-11	3.72793	0.176	0.016	1.91922e-07	0	Lilr4b		4.22679e-15	-3.32275	0.17	0.367	4.74077e-11	0	S100a6		4.22679e-15	3.32275	0.367	0.17	4.74077e-11	1	S100a6		1.71114e-11	-3.72793	0.016	0.176	1.91922e-07	1	Lilr4b
2.30805e-36	6.05869	0.503	0.043	2.58871e-32	0	Spon1		4.948e-27	3.70138	0.454	0.062	5.54967e-23	0	Bmp6		1.14983e-06	-3.2127	0.037	0.141	0.0128964	0	Etl4		1.14983e-06	3.2127	0.141	0.037	0.0128964	1	Etl4		4.948e-27	-3.70138	0.062	0.454	5.54967e-23	1	Bmp6
2.54203e-36	-3.03735	0.133	0.584	2.85114e-32	0	Sh3pxd2a		5.11702e-19	3.67712	0.299	0.026	5.73925e-15	0	Fmn1		1.89706e-09	-3.16877	0.022	0.17	2.12774e-05	0	Sfn		1.89706e-09	3.16877	0.17	0.022	2.12774e-05	1	Sfn		5.11702e-19	-3.67712	0.026	0.299	5.73925e-15	1	Fmn1
5.73559e-36	-1.02474	0.852	0.98	6.43304e-32	0	Ms4a1		6.80222e-59	3.65934	0.719	0.082	7.62937e-55	0	App		2.97448e-11	-3.14812	0.037	0.203	3.33618e-07	0	Dennd2d		2.97448e-11	3.14812	0.203	0.037	3.33618e-07	1	Dennd2d		6.80222e-59	-3.65934	0.082	0.719	7.62937e-55	1	App
1.13517e-35	1.29559	0.978	0.83	1.2732e-31	0	Atf6		5.14191e-42	3.633	0.568	0.049	5.76716e-38	0	Chn2		2.28089e-16	-3.14469	0.049	0.308	2.55825e-12	0	Pkib		2.28089e-16	3.14469	0.308	0.049	2.55825e-12	1	Pkib		5.14191e-42	-3.633	0.049	0.568	5.76716e-38	1	Chn2
2.57383e-35	2.78051	0.556	0.098	2.88681e-31	0	Cers6		3.35859e-14	3.63054	0.231	0.02	3.76699e-10	0	Plscr4		5.26617e-18	-3.10229	0.062	0.341	5.90654e-14	0	Id3		5.26617e-18	3.10229	0.341	0.062	5.90654e-14	1	Id3		3.35859e-14	-3.63054	0.02	0.231	3.76699e-10	1	Plscr4
6.49998e-35	2.34522	0.667	0.246	7.29038e-31	0	Tnfaip3		1.4841e-26	3.58487	0.432	0.052	1.66457e-22	0	Cadm1		2.54203e-36	-3.03735	0.133	0.584	2.85114e-32	0	Sh3pxd2a		2.54203e-36	3.03735	0.584	0.133	2.85114e-32	1	Sh3pxd2a		1.4841e-26	-3.58487	0.052	0.432	1.66457e-22	1	Cadm1
1.64616e-34	3.19276	0.556	0.095	1.84633e-30	0	Abcb1b		1.47919e-08	3.53373	0.123	0.007	0.000165905	0	Tmem41a		1.62612e-07	-2.95639	0.046	0.18	0.00182385	0	Cecr2		1.62612e-07	2.95639	0.18	0.046	0.00182385	1	Cecr2		1.47919e-08	-3.53373	0.007	0.123	0.000165905	1	Tmem41a
1.85871e-34	-2.72121	0.191	0.616	2.08473e-30	0	Cd24a		1.63906e-10	3.50688	0.185	0.023	1.83837e-06	0	Ankub1		1.34192e-10	-2.91794	0.04	0.197	1.5051e-06	0	Fcgrt		1.34192e-10	2.91794	0.197	0.04	1.5051e-06	1	Fcgrt		1.63906e-10	-3.50688	0.023	0.185	1.83837e-06	1	Ankub1
3.25038e-34	3.82296	0.481	0.046	3.64562e-30	0	Adssl1		1.07752e-10	3.50627	0.173	0.013	1.20855e-06	0	Slc1a3		2.46881e-09	-2.91275	0.037	0.19	2.76902e-05	0	Dip2c		2.46881e-09	2.91275	0.19	0.037	2.76902e-05	1	Dip2c		1.07752e-10	-3.50627	0.013	0.173	1.20855e-06	1	Slc1a3
4.32678e-34	1.36742	0.904	0.57	4.85292e-30	0	Ahnak		1.82077e-07	3.43268	0.114	0.007	0.00204218	0	Ndnf		4.24577e-12	-2.84804	0.052	0.236	4.76206e-08	0	Pitpnm2		4.24577e-12	2.84804	0.236	0.052	4.76206e-08	1	Pitpnm2		1.82077e-07	-3.43268	0.007	0.114	0.00204218	1	Ndnf
4.92862e-33	1.42744	0.886	0.587	5.52794e-29	0	Fcgr2b		7.2456e-08	3.41265	0.123	0.013	0.000812666	0	Zcchc14		6.01038e-08	-2.83096	0.022	0.144	0.000674125	0	Armc3		6.01038e-08	2.83096	0.144	0.022	0.000674125	1	Armc3		7.2456e-08	-3.41265	0.013	0.123	0.000812666	1	Zcchc14
8.88947e-33	-3.45332	0.105	0.525	9.97043e-29	0	Mcoln2		2.63445e-12	3.36576	0.225	0.036	2.9548e-08	0	Cd3g		7.05762e-08	-2.73628	0.037	0.151	0.000791582	0	B3gnt8		7.05762e-08	2.73628	0.151	0.037	0.000791582	1	B3gnt8		2.63445e-12	-3.36576	0.036	0.225	2.9548e-08	1	Cd3g
1.69326e-32	3.1384	0.506	0.046	1.89916e-28	0	Ust		8.99971e-91	3.3594	0.901	0.184	1.00941e-86	0	Dnm3		1.85871e-34	-2.72121	0.191	0.616	2.08473e-30	0	Cd24a		1.85871e-34	2.72121	0.616	0.191	2.08473e-30	1	Cd24a		8.99971e-91	-3.3594	0.184	0.901	1.00941e-86	1	Dnm3
2.1155e-32	2.24139	0.623	0.144	2.37275e-28	0	Fas		9.64699e-09	3.29603	0.127	0.003	0.000108201	0	Dkk3		9.51835e-08	-2.67688	0.043	0.177	0.00106758	0	Agbl1		9.51835e-08	2.67688	0.177	0.043	0.00106758	1	Agbl1		9.64699e-09	-3.29603	0.003	0.127	0.000108201	1	Dkk3
2.6696e-32	-1.34111	0.75	0.921	2.99423e-28	0	Rcsd1		1.64616e-34	3.19276	0.556	0.095	1.84633e-30	0	Abcb1b		2.62179e-11	-2.56302	0.062	0.252	2.9406e-07	0	Zfp827		2.62179e-11	2.56302	0.252	0.062	2.9406e-07	1	Zfp827		1.64616e-34	-3.19276	0.095	0.556	1.84633e-30	1	Abcb1b
5.41758e-32	0.944308	0.972	0.885	6.07636e-28	0	H2-Q7		8.99924e-20	3.16699	0.333	0.043	1.00935e-15	0	Tubb2b		1.67359e-08	-2.55506	0.04	0.18	0.00018771	0	Anks1b		1.67359e-08	2.55506	0.18	0.04	0.00018771	1	Anks1b		8.99924e-20	-3.16699	0.043	0.333	1.00935e-15	1	Tubb2b
6.4594e-32	-3.73515	0.096	0.505	7.24486e-28	0	Il5ra		1.15815e-12	3.14072	0.275	0.056	1.29898e-08	0	Egr1		2.22805e-09	-2.53599	0.04	0.2	2.49898e-05	0	Cyp39a1		2.22805e-09	2.53599	0.2	0.04	2.49898e-05	1	Cyp39a1		1.15815e-12	-3.14072	0.056	0.275	1.29898e-08	1	Egr1
7.37709e-32	-2.35907	0.16	0.607	8.27414e-28	0	Lax1		1.69326e-32	3.1384	0.506	0.046	1.89916e-28	0	Ust		3.26659e-30	-2.39379	0.179	0.577	3.66381e-26	0	Sgk3		3.26659e-30	2.39379	0.577	0.179	3.66381e-26	1	Sgk3		1.69326e-32	-3.1384	0.046	0.506	1.89916e-28	1	Ust
5.71616e-31	1.30066	0.873	0.538	6.41125e-27	0	Irf2bp2		1.73456e-06	3.13274	0.102	0.003	0.0194548	0	Smim3		7.37709e-32	-2.35907	0.16	0.607	8.27414e-28	0	Lax1		7.37709e-32	2.35907	0.607	0.16	8.27414e-28	1	Lax1		1.73456e-06	-3.13274	0.003	0.102	0.0194548	1	Smim3
3.26659e-30	-2.39379	0.179	0.577	3.66381e-26	0	Sgk3		1.74541e-06	3.12551	0.117	0.02	0.0195765	0	Lag3		1.88136e-10	-2.35137	0.068	0.236	2.11013e-06	0	Mapk11		1.88136e-10	2.35137	0.236	0.068	2.11013e-06	1	Mapk11		1.74541e-06	-3.12551	0.02	0.117	0.0195765	1	Lag3
9.75083e-30	1.24493	0.914	0.708	1.09365e-25	0	C130026I21Rik		8.54926e-27	3.10999	0.472	0.085	9.58885e-23	0	Serinc5		2.67619e-28	-2.30868	0.219	0.59	3.00161e-24	0	Gga2		2.67619e-28	2.30868	0.59	0.219	3.00161e-24	1	Gga2		8.54926e-27	-3.10999	0.085	0.472	9.58885e-23	1	Serinc5
1.20218e-29	3.00289	0.478	0.052	1.34836e-25	0	Lilrb4a		2.30493e-08	3.08243	0.164	0.026	0.000258521	0	Ifnlr1		1.1755e-06	-2.29366	0.04	0.148	0.0131844	0	Mapk12		1.1755e-06	2.29366	0.148	0.04	0.0131844	1	Mapk12		2.30493e-08	-3.08243	0.026	0.164	0.000258521	1	Ifnlr1
1.32097e-29	2.00292	0.676	0.298	1.48159e-25	0	Blvrb		1.89327e-08	3.06418	0.136	0.007	0.000212349	0	Plod2		1.18381e-07	-2.29354	0.071	0.2	0.00132776	0	Specc1		1.18381e-07	2.29354	0.2	0.071	0.00132776	1	Specc1		1.89327e-08	-3.06418	0.007	0.136	0.000212349	1	Plod2
3.11758e-29	4.62183	0.429	0.033	3.49667e-25	0	Ppm1h		5.58885e-20	3.0537	0.349	0.046	6.26845e-16	0	Fam129a		5.76702e-60	-2.27888	0.383	0.885	6.46829e-56	0	Bcl11a		5.76702e-60	2.27888	0.885	0.383	6.46829e-56	1	Bcl11a		5.58885e-20	-3.0537	0.046	0.349	6.26845e-16	1	Fam129a
5.17758e-29	-1.16203	0.738	0.911	5.80718e-25	0	Tmem131l		1.63482e-06	3.00312	0.108	0.016	0.0183362	0	Upk1a		1.11547e-08	-2.24242	0.052	0.21	0.000125112	0	Sidt1		1.11547e-08	2.24242	0.21	0.052	0.000125112	1	Sidt1		1.63482e-06	-3.00312	0.016	0.108	0.0183362	1	Upk1a
2.03771e-28	-1.43694	0.796	0.941	2.28549e-24	0	Fchsd2		1.20218e-29	3.00289	0.478	0.052	1.34836e-25	0	Lilrb4a		1.14974e-43	-2.20552	0.41	0.793	1.28955e-39	0	Cd55		1.14974e-43	2.20552	0.793	0.41	1.28955e-39	1	Cd55		1.20218e-29	-3.00289	0.052	0.478	1.34836e-25	1	Lilrb4a
2.26359e-28	1.18067	0.907	0.603	2.53884e-24	0	Fam3c		5.25976e-09	2.97648	0.167	0.016	5.89934e-05	0	Camk2a		2.24125e-06	-2.17826	0.052	0.154	0.0251379	0	Slc17a9		2.24125e-06	2.17826	0.154	0.052	0.0251379	1	Slc17a9		5.25976e-09	-2.97648	0.016	0.167	5.89934e-05	1	Camk2a
2.37514e-28	1.10731	0.963	0.797	2.66395e-24	0	Ubl3		7.96362e-09	2.97339	0.167	0.026	8.932e-05	0	Srgap3		3.1503e-08	-2.13015	0.059	0.203	0.000353337	0	Arhgap5		3.1503e-08	2.13015	0.203	0.059	0.000353337	1	Arhgap5		7.96362e-09	-2.97339	0.026	0.167	8.932e-05	1	Srgap3
2.67619e-28	-2.30868	0.219	0.59	3.00161e-24	0	Gga2		7.93277e-09	2.93548	0.157	0.02	8.8974e-05	0	Tmem159		2.80583e-07	-2.10222	0.065	0.19	0.00314702	0	Calcrl		2.80583e-07	2.10222	0.19	0.065	0.00314702	1	Calcrl		7.93277e-09	-2.93548	0.02	0.157	8.8974e-05	1	Tmem159
3.57607e-28	-1.49238	0.731	0.905	4.01092e-24	0	Inpp4b		1.1806e-11	2.91377	0.238	0.049	1.32416e-07	0	Art3		1.69302e-09	-2.08243	0.114	0.269	1.89889e-05	0	Hist1h2be		1.69302e-09	2.08243	0.269	0.114	1.89889e-05	1	Hist1h2be		1.1806e-11	-2.91377	0.049	0.238	1.32416e-07	1	Art3
5.89629e-28	-1.23432	0.673	0.889	6.61328e-24	0	Filip1l		2.35758e-07	2.88235	0.12	0.013	0.00264426	0	Car13		9.60216e-07	-2.08213	0.052	0.17	0.0107698	0	Cenpv		9.60216e-07	2.08213	0.17	0.052	0.0107698	1	Cenpv		2.35758e-07	-2.88235	0.013	0.12	0.00264426	1	Car13
2.55346e-27	-6.25663	0.012	0.384	2.86396e-23	0	Emb		3.64171e-22	2.87109	0.444	0.095	4.08455e-18	0	Adgrl2		4.81574e-13	-2.07221	0.108	0.351	5.40133e-09	0	Il6st		4.81574e-13	2.07221	0.351	0.108	5.40133e-09	1	Il6st		3.64171e-22	-2.87109	0.095	0.444	4.08455e-18	1	Adgrl2
3.14541e-27	1.14058	0.886	0.531	3.52789e-23	0	Sla		6.55583e-08	2.84419	0.142	0.02	0.000735302	0	Serpinb6b		2.66963e-07	-2.043	0.071	0.2	0.00299425	0	Slc16a7		2.66963e-07	2.043	0.2	0.071	0.00299425	1	Slc16a7		6.55583e-08	-2.84419	0.02	0.142	0.000735302	1	Serpinb6b
4.948e-27	3.70138	0.454	0.062	5.54967e-23	0	Bmp6		2.59113e-46	2.84329	0.71	0.19	2.90621e-42	0	Tent5c		2.61466e-13	-2.02975	0.188	0.39	2.9326e-09	0	Chchd10		2.61466e-13	2.02975	0.39	0.188	2.9326e-09	1	Chchd10		2.59113e-46	-2.84329	0.19	0.71	2.90621e-42	1	Tent5c
8.54926e-27	3.10999	0.472	0.085	9.58885e-23	0	Serinc5		9.89329e-08	2.7882	0.136	0.02	0.00110963	0	Prf1		3.1802e-16	-2.01155	0.127	0.403	3.56691e-12	0	Bmyc		3.1802e-16	2.01155	0.403	0.127	3.56691e-12	1	Bmyc		9.89329e-08	-2.7882	0.02	0.136	0.00110963	1	Prf1
1.4841e-26	3.58487	0.432	0.052	1.66457e-22	0	Cadm1		1.61814e-07	2.78604	0.136	0.023	0.0018149	0	Cntln		2.70607e-11	-1.99474	0.09	0.308	3.03513e-07	0	Patj		2.70607e-11	1.99474	0.308	0.09	3.03513e-07	1	Patj		1.61814e-07	-2.78604	0.023	0.136	0.0018149	1	Cntln
4.30391e-26	2.10428	0.583	0.177	4.82727e-22	0	Lgals3		4.00452e-21	2.78234	0.386	0.049	4.49147e-17	0	Shtn1		1.84576e-11	-1.97575	0.13	0.331	2.0702e-07	0	Rnf144a		1.84576e-11	1.97575	0.331	0.13	2.0702e-07	1	Rnf144a		4.00452e-21	-2.78234	0.049	0.386	4.49147e-17	1	Shtn1
4.39662e-26	-1.34189	0.506	0.79	4.93125e-22	0	Sept6		2.57383e-35	2.78051	0.556	0.098	2.88681e-31	0	Cers6		1.70125e-08	-1.9466	0.071	0.236	0.000190813	0	Lck		1.70125e-08	1.9466	0.236	0.071	0.000190813	1	Lck		2.57383e-35	-2.78051	0.098	0.556	2.88681e-31	1	Cers6
6.07263e-26	0.887785	0.988	0.8	6.81106e-22	0	Cerk		1.56034e-25	2.77996	0.5	0.131	1.75008e-21	0	Id2		1.29702e-17	-1.93977	0.179	0.472	1.45474e-13	0	Marcks		1.29702e-17	1.93977	0.472	0.179	1.45474e-13	1	Marcks		1.56034e-25	-2.77996	0.131	0.5	1.75008e-21	1	Id2
6.34399e-26	2.02617	0.577	0.167	7.11541e-22	0	Ptpre		9.52631e-10	2.74128	0.176	0.02	1.06847e-05	0	Afap1		1.8692e-08	-1.88037	0.145	0.302	0.000209649	0	Slc41a2		1.8692e-08	1.88037	0.302	0.145	0.000209649	1	Slc41a2		9.52631e-10	-2.74128	0.02	0.176	1.06847e-05	1	Afap1
8.28012e-26	2.38641	0.522	0.134	9.28698e-22	0	Trabd2b		7.57661e-14	2.7214	0.269	0.039	8.49793e-10	0	Sesn2		1.43635e-19	-1.86951	0.167	0.495	1.61101e-15	0	Sell		1.43635e-19	1.86951	0.495	0.167	1.61101e-15	1	Sell		7.57661e-14	-2.7214	0.039	0.269	8.49793e-10	1	Sesn2
1.56034e-25	2.77996	0.5	0.131	1.75008e-21	0	Id2		7.27086e-25	2.71622	0.503	0.125	8.15499e-21	0	Mreg		2.69737e-10	-1.86193	0.13	0.331	3.02537e-06	0	Hepacam2		2.69737e-10	1.86193	0.331	0.13	3.02537e-06	1	Hepacam2		7.27086e-25	-2.71622	0.125	0.503	8.15499e-21	1	Mreg
2.20873e-25	-1.24709	0.633	0.866	2.47731e-21	0	Retreg1		1.24259e-19	2.71574	0.389	0.082	1.39369e-15	0	Lrmda		3.3458e-21	-1.85561	0.333	0.623	3.75265e-17	0	Abca1		3.3458e-21	1.85561	0.623	0.333	3.75265e-17	1	Abca1		1.24259e-19	-2.71574	0.082	0.389	1.39369e-15	1	Lrmda
2.57091e-25	1.14364	0.92	0.748	2.88353e-21	0	Rassf3		4.67793e-07	2.69864	0.127	0.02	0.00524677	0	Hoxa3		2.68555e-15	-1.85061	0.16	0.433	3.01211e-11	0	Pacsin1		2.68555e-15	1.85061	0.433	0.16	3.01211e-11	1	Pacsin1		4.67793e-07	-2.69864	0.02	0.127	0.00524677	1	Hoxa3
2.65113e-25	1.19958	0.87	0.561	2.97351e-21	0	Cd80		8.47667e-15	2.67627	0.336	0.085	9.50743e-11	0	Klf4		2.21611e-15	-1.84662	0.253	0.475	2.48559e-11	0	Map4k2		2.21611e-15	1.84662	0.475	0.253	2.48559e-11	1	Map4k2		8.47667e-15	-2.67627	0.085	0.336	9.50743e-11	1	Klf4
7.27086e-25	2.71622	0.503	0.125	8.15499e-21	0	Mreg		1.71237e-57	2.63829	0.824	0.285	1.9206e-53	0	Lgals1		1.75515e-11	-1.83512	0.145	0.351	1.96858e-07	0	Ccr6		1.75515e-11	1.83512	0.351	0.145	1.96858e-07	1	Ccr6		1.71237e-57	-2.63829	0.285	0.824	1.9206e-53	1	Lgals1
1.23939e-24	-1.1891	0.627	0.862	1.3901e-20	0	Tec		8.0958e-46	2.6163	0.71	0.174	9.08025e-42	0	Fgl2		1.05704e-18	-1.83035	0.519	0.669	1.18558e-14	0	Ighd		1.05704e-18	1.83035	0.669	0.519	1.18558e-14	1	Ighd		8.0958e-46	-2.6163	0.174	0.71	9.08025e-42	1	Fgl2
1.68629e-24	1.69286	0.682	0.325	1.89134e-20	0	Jakmip1		3.54627e-10	2.58925	0.231	0.059	3.97749e-06	0	Gas7		6.07708e-24	-1.82894	0.429	0.675	6.81605e-20	0	Lmo2		6.07708e-24	1.82894	0.675	0.429	6.81605e-20	1	Lmo2		3.54627e-10	-2.58925	0.059	0.231	3.97749e-06	1	Gas7
2.08121e-24	1.7672	0.642	0.239	2.33428e-20	0	Dusp10		1.50037e-11	2.56854	0.275	0.075	1.68282e-07	0	Socs3		2.37571e-13	-1.82599	0.231	0.439	2.6646e-09	0	Serpinb1a		2.37571e-13	1.82599	0.439	0.231	2.6646e-09	1	Serpinb1a		1.50037e-11	-2.56854	0.075	0.275	1.68282e-07	1	Socs3
3.24846e-24	0.967477	0.978	0.839	3.64348e-20	0	Arhgap24		9.86943e-22	2.54978	0.417	0.075	1.10695e-17	0	AC168977.1		8.16685e-07	-1.80963	0.083	0.203	0.00915994	0	Nfam1		8.16685e-07	1.80963	0.203	0.083	0.00915994	1	Nfam1		9.86943e-22	-2.54978	0.075	0.417	1.10695e-17	1	AC168977.1
4.97667e-24	0.926882	0.901	0.616	5.58183e-20	0	Lat2		3.51867e-06	2.54111	0.102	0.01	0.0394655	0	Selenom		6.52304e-11	-1.77318	0.139	0.331	7.31624e-07	0	Trim30b		6.52304e-11	1.77318	0.331	0.139	7.31624e-07	1	Trim30b		3.51867e-06	-2.54111	0.01	0.102	0.0394655	1	Selenom
6.07708e-24	-1.82894	0.429	0.675	6.81605e-20	0	Lmo2		2.82044e-12	2.46743	0.241	0.039	3.16341e-08	0	Sh2d1b1		4.53083e-39	-1.75284	0.574	0.869	5.08178e-35	0	Xylt1		4.53083e-39	1.75284	0.869	0.574	5.08178e-35	1	Xylt1		2.82044e-12	-2.46743	0.039	0.241	3.16341e-08	1	Sh2d1b1
1.90054e-23	-1.646	0.395	0.718	2.13165e-19	0	Pgap1		6.14758e-43	2.44569	0.827	0.4	6.89512e-39	0	Nt5e		1.60237e-06	-1.75034	0.096	0.21	0.0179722	0	Zfpm1		1.60237e-06	1.75034	0.21	0.096	0.0179722	1	Zfpm1		6.14758e-43	-2.44569	0.4	0.827	6.89512e-39	1	Nt5e
2.13162e-23	1.07438	0.867	0.557	2.39082e-19	0	Sik1		9.14929e-07	2.44108	0.136	0.023	0.0102618	0	Itgae		5.34798e-08	-1.74911	0.099	0.256	0.000599829	0	Tspan5		5.34798e-08	1.74911	0.256	0.099	0.000599829	1	Tspan5		9.14929e-07	-2.44108	0.023	0.136	0.0102618	1	Itgae
3.74317e-23	-4.66332	0.052	0.38	4.19833e-19	0	Cr2		4.06113e-11	2.41924	0.225	0.033	4.55496e-07	0	Pvr		4.21594e-08	-1.74893	0.071	0.236	0.00047286	0	Pawr		4.21594e-08	1.74893	0.236	0.071	0.00047286	1	Pawr		4.06113e-11	-2.41924	0.033	0.225	4.55496e-07	1	Pvr
5.29766e-23	1.70822	0.679	0.364	5.94186e-19	0	Gramd4		1.33752e-08	2.40911	0.201	0.043	0.000150017	0	Slc22a15		9.64162e-21	-1.72287	0.213	0.59	1.0814e-16	0	Klf12		9.64162e-21	1.72287	0.59	0.213	1.0814e-16	1	Klf12		1.33752e-08	-2.40911	0.043	0.201	0.000150017	1	Slc22a15
9.47994e-23	1.11216	0.954	0.79	1.06327e-18	0	St8sia4		8.28012e-26	2.38641	0.522	0.134	9.28698e-22	0	Trabd2b		7.37022e-15	-1.72032	0.284	0.518	8.26643e-11	0	Sbf2		7.37022e-15	1.72032	0.518	0.284	8.26643e-11	1	Sbf2		8.28012e-26	-2.38641	0.134	0.522	9.28698e-22	1	Trabd2b
1.50834e-22	0.859527	0.972	0.846	1.69175e-18	0	Cd22		1.74525e-13	2.37358	0.287	0.043	1.95747e-09	0	Nostrin		4.78942e-09	-1.71713	0.154	0.311	5.37182e-05	0	Slc14a1		4.78942e-09	1.71713	0.311	0.154	5.37182e-05	1	Slc14a1		1.74525e-13	-2.37358	0.043	0.287	1.95747e-09	1	Nostrin
1.69386e-22	3.96529	0.367	0.043	1.89983e-18	0	Itgam		2.35273e-59	2.36172	0.827	0.282	2.63882e-55	0	Cdk14		1.05001e-06	-1.68064	0.102	0.213	0.0117769	0	Arhgap9		1.05001e-06	1.68064	0.213	0.102	0.0117769	1	Arhgap9		2.35273e-59	-2.36172	0.282	0.827	2.63882e-55	1	Cdk14
2.10864e-22	1.375	0.79	0.452	2.36505e-18	0	Adk		6.49998e-35	2.34522	0.667	0.246	7.29038e-31	0	Tnfaip3		4.98531e-09	-1.67747	0.099	0.295	5.59152e-05	0	Vav3		4.98531e-09	1.67747	0.295	0.099	5.59152e-05	1	Vav3		6.49998e-35	-2.34522	0.246	0.667	7.29038e-31	1	Tnfaip3
2.34963e-22	-1.32093	0.515	0.761	2.63535e-18	0	Cxcr5		2.92592e-10	2.31098	0.241	0.062	3.28171e-06	0	Il2rb		3.27384e-15	-1.6604	0.392	0.613	3.67193e-11	0	D10Wsu102e		3.27384e-15	1.6604	0.613	0.392	3.67193e-11	1	D10Wsu102e		2.92592e-10	-2.31098	0.062	0.241	3.28171e-06	1	Il2rb
2.94309e-22	1.29395	0.793	0.462	3.30097e-18	0	Hck		1.16918e-07	2.30526	0.157	0.03	0.00131136	0	Tmem176a		1.90054e-23	-1.646	0.395	0.718	2.13165e-19	0	Pgap1		1.90054e-23	1.646	0.718	0.395	2.13165e-19	1	Pgap1		1.16918e-07	-2.30526	0.03	0.157	0.00131136	1	Tmem176a
3.64171e-22	2.87109	0.444	0.095	4.08455e-18	0	Adgrl2		4.10225e-22	2.29659	0.472	0.095	4.60108e-18	0	Tbx21		4.16796e-08	-1.6292	0.102	0.262	0.000467479	0	Smagp		4.16796e-08	1.6292	0.262	0.102	0.000467479	1	Smagp		4.10225e-22	-2.29659	0.095	0.472	4.60108e-18	1	Tbx21
4.10225e-22	2.29659	0.472	0.095	4.60108e-18	0	Tbx21		2.34325e-10	2.29207	0.25	0.069	2.62819e-06	0	Ms4a4b		3.46081e-06	-1.62725	0.074	0.19	0.0388164	0	Akr7a5		3.46081e-06	1.62725	0.19	0.074	0.0388164	1	Akr7a5		2.34325e-10	-2.29207	0.069	0.25	2.62819e-06	1	Ms4a4b
4.25563e-22	0.899039	0.96	0.823	4.77312e-18	0	Myo5a		6.90704e-09	2.28299	0.191	0.036	7.74693e-05	0	Arl4c		3.59176e-13	-1.61705	0.21	0.452	4.02851e-09	0	Coro2a		3.59176e-13	1.61705	0.452	0.21	4.02851e-09	1	Coro2a		6.90704e-09	-2.28299	0.036	0.191	7.74693e-05	1	Arl4c
4.32853e-22	1.55862	0.611	0.239	4.85488e-18	0	Aldh3b1		9.81164e-07	2.28135	0.136	0.026	0.0110047	0	Man1c1		3.00294e-37	-1.60539	0.627	0.889	3.36809e-33	0	Ero1lb		3.00294e-37	1.60539	0.889	0.627	3.36809e-33	1	Ero1lb		9.81164e-07	-2.28135	0.026	0.136	0.0110047	1	Man1c1
7.51228e-22	1.74057	0.648	0.285	8.42577e-18	0	Jun		7.20097e-08	2.27622	0.179	0.036	0.000807661	0	Dapk2		1.35909e-06	-1.58943	0.096	0.223	0.0152435	0	Csad		1.35909e-06	1.58943	0.223	0.096	0.0152435	1	Csad		7.20097e-08	-2.27622	0.036	0.179	0.000807661	1	Dapk2
7.80619e-22	0.802766	0.938	0.718	8.75543e-18	0	Cd86		2.1155e-32	2.24139	0.623	0.144	2.37275e-28	0	Fas		6.92989e-16	-1.58441	0.275	0.548	7.77256e-12	0	Zfp318		6.92989e-16	1.58441	0.548	0.275	7.77256e-12	1	Zfp318		2.1155e-32	-2.24139	0.144	0.623	2.37275e-28	1	Fas
9.86943e-22	2.54978	0.417	0.075	1.10695e-17	0	AC168977.1		5.0499e-07	2.23356	0.142	0.03	0.00566397	0	Apobec2		3.78274e-06	-1.56557	0.102	0.216	0.0424272	0	Cryl1		3.78274e-06	1.56557	0.216	0.102	0.0424272	1	Cryl1		5.0499e-07	-2.23356	0.03	0.142	0.00566397	1	Apobec2
1.06955e-21	1.42895	0.633	0.256	1.1996e-17	0	Itm2c		1.6391e-09	2.23233	0.318	0.118	1.83842e-05	0	Wfdc17		6.2585e-07	-1.55424	0.173	0.292	0.00701954	0	Icosl		6.2585e-07	1.55424	0.292	0.173	0.00701954	1	Icosl		1.6391e-09	-2.23233	0.118	0.318	1.83842e-05	1	Wfdc17
1.18405e-21	1.1506	0.904	0.662	1.32803e-17	0	Junb		3.33829e-06	2.22745	0.127	0.026	0.0374422	0	Nap1l3		1.11617e-10	-1.51423	0.231	0.423	1.2519e-06	0	Slc7a7		1.11617e-10	1.51423	0.423	0.231	1.2519e-06	1	Slc7a7		3.33829e-06	-2.22745	0.026	0.127	0.0374422	1	Nap1l3
1.5231e-21	2.21425	0.685	0.42	1.70831e-17	0	B4galt1		8.75948e-61	2.22214	0.941	0.564	9.82464e-57	0	Cd72		5.8412e-10	-1.51291	0.194	0.374	6.55149e-06	0	Ccdc69		5.8412e-10	1.51291	0.374	0.194	6.55149e-06	1	Ccdc69		8.75948e-61	-2.22214	0.564	0.941	9.82464e-57	1	Cd72
1.58501e-21	1.13755	0.87	0.593	1.77775e-17	0	Hif1a		9.45643e-16	2.21653	0.401	0.102	1.06063e-11	0	Wipf3		1.73644e-07	-1.50327	0.12	0.266	0.0019476	0	Slc25a37		1.73644e-07	1.50327	0.266	0.12	0.0019476	1	Slc25a37		9.45643e-16	-2.21653	0.102	0.401	1.06063e-11	1	Wipf3
2.14707e-21	1.01758	0.87	0.61	2.40815e-17	0	Txndc5		1.97644e-16	2.21553	0.395	0.082	2.21678e-12	0	Tnfrsf8		3.57607e-28	-1.49238	0.731	0.905	4.01092e-24	0	Inpp4b		3.57607e-28	1.49238	0.905	0.731	4.01092e-24	1	Inpp4b		1.97644e-16	-2.21553	0.082	0.395	2.21678e-12	1	Tnfrsf8
2.27018e-21	1.86089	0.599	0.256	2.54623e-17	0	Dclre1c		1.5231e-21	2.21425	0.685	0.42	1.70831e-17	0	B4galt1		3.07831e-43	-1.48591	0.747	0.938	3.45264e-39	0	Sh3bp5		3.07831e-43	1.48591	0.938	0.747	3.45264e-39	1	Sh3bp5		1.5231e-21	-2.21425	0.42	0.685	1.70831e-17	1	B4galt1
2.82926e-21	-1.0128	0.855	0.938	3.1733e-17	0	Ltb		6.77916e-82	2.20471	0.997	0.646	7.6035e-78	0	Zeb2		5.13301e-07	-1.47266	0.139	0.269	0.00575719	0	Trio		5.13301e-07	1.47266	0.269	0.139	0.00575719	1	Trio		6.77916e-82	-2.20471	0.646	0.997	7.6035e-78	1	Zeb2
3.3458e-21	-1.85561	0.333	0.623	3.75265e-17	0	Abca1		8.75517e-10	2.19998	0.228	0.043	9.8198e-06	0	Chpt1		1.02417e-10	-1.46828	0.219	0.439	1.14871e-06	0	Nid1		1.02417e-10	1.46828	0.439	0.219	1.14871e-06	1	Nid1		8.75517e-10	-2.19998	0.043	0.228	9.8198e-06	1	Chpt1
4.00452e-21	2.78234	0.386	0.049	4.49147e-17	0	Shtn1		5.60871e-08	2.18467	0.216	0.056	0.000629072	0	Nr4a3		2.17668e-06	-1.46147	0.269	0.357	0.0244136	0	Pstpip2		2.17668e-06	1.46147	0.357	0.269	0.0244136	1	Pstpip2		5.60871e-08	-2.18467	0.056	0.216	0.000629072	1	Nr4a3
9.64162e-21	-1.72287	0.213	0.59	1.0814e-16	0	Klf12		2.96553e-16	2.17473	0.423	0.154	3.32614e-12	0	Adora2a		8.59181e-09	-1.44422	0.228	0.403	9.63658e-05	0	Mpp6		8.59181e-09	1.44422	0.403	0.228	9.63658e-05	1	Mpp6		2.96553e-16	-2.17473	0.154	0.423	3.32614e-12	1	Adora2a
1.30683e-20	-3.36174	0.056	0.341	1.46574e-16	0	Slc16a6		3.38194e-61	2.14706	0.951	0.607	3.79319e-57	0	Vgll4		2.03771e-28	-1.43694	0.796	0.941	2.28549e-24	0	Fchsd2		2.03771e-28	1.43694	0.941	0.796	2.28549e-24	1	Fchsd2		3.38194e-61	-2.14706	0.607	0.951	3.79319e-57	1	Vgll4
1.58777e-20	-1.36435	0.466	0.705	1.78084e-16	0	Sipa1		4.30391e-26	2.10428	0.583	0.177	4.82727e-22	0	Lgals3		1.55208e-08	-1.43597	0.284	0.43	0.000174081	0	Tbc1d9		1.55208e-08	1.43597	0.43	0.284	0.000174081	1	Tbc1d9		4.30391e-26	-2.10428	0.177	0.583	4.82727e-22	1	Lgals3
2.22397e-20	1.00655	0.941	0.744	2.4944e-16	0	Tmcc3		5.84932e-08	2.08281	0.176	0.033	0.00065606	0	Cit		8.61497e-12	-1.43596	0.235	0.479	9.66255e-08	0	Pde8a		8.61497e-12	1.43596	0.479	0.235	9.66255e-08	1	Pde8a		5.84932e-08	-2.08281	0.033	0.176	0.00065606	1	Cit
2.30725e-20	1.0472	0.849	0.59	2.58781e-16	0	Rrbp1		1.44158e-07	2.07762	0.188	0.046	0.00161688	0	Atp11a		2.82654e-08	-1.43293	0.13	0.311	0.000317024	0	Faah		2.82654e-08	1.43293	0.311	0.13	0.000317024	1	Faah		1.44158e-07	-2.07762	0.046	0.188	0.00161688	1	Atp11a
2.42805e-20	0.672047	0.991	0.875	2.7233e-16	0	Sp140		4.52528e-14	2.07449	0.327	0.072	5.07556e-10	0	Cdc42ep3		2.06396e-16	-1.42745	0.38	0.62	2.31494e-12	0	Cd84		2.06396e-16	1.42745	0.62	0.38	2.31494e-12	1	Cd84		4.52528e-14	-2.07449	0.072	0.327	5.07556e-10	1	Cdc42ep3
2.6372e-20	1.82394	0.537	0.19	2.95788e-16	0	AC133103.1		1.24596e-14	2.07269	0.407	0.131	1.39747e-10	0	Ccdc88a		9.52635e-17	-1.3914	0.389	0.62	1.06848e-12	0	Cept1		9.52635e-17	1.3914	0.62	0.389	1.06848e-12	1	Cept1		1.24596e-14	-2.07269	0.131	0.407	1.39747e-10	1	Ccdc88a
2.64906e-20	0.843607	0.923	0.718	2.97119e-16	0	Irf8		4.75934e-09	2.06567	0.219	0.056	5.33807e-05	0	Slc36a4		4.16728e-13	-1.38439	0.358	0.561	4.67403e-09	0	Prkd2		4.16728e-13	1.38439	0.561	0.358	4.67403e-09	1	Prkd2		4.75934e-09	-2.06567	0.056	0.219	5.33807e-05	1	Slc36a4
3.07037e-20	1.9819	0.485	0.131	3.44372e-16	0	Plcd3		2.54063e-13	2.04732	0.312	0.069	2.84957e-09	0	Plcg1		2.13591e-07	-1.36872	0.157	0.305	0.00239563	0	Il27ra		2.13591e-07	1.36872	0.305	0.157	0.00239563	1	Il27ra		2.54063e-13	-2.04732	0.069	0.312	2.84957e-09	1	Plcg1
4.47923e-20	1.08982	0.796	0.43	5.0239e-16	0	Ipcef1		3.19086e-16	2.04101	0.451	0.154	3.57887e-12	0	Tanc2		1.58777e-20	-1.36435	0.466	0.705	1.78084e-16	0	Sipa1		1.58777e-20	1.36435	0.705	0.466	1.78084e-16	1	Sipa1		3.19086e-16	-2.04101	0.154	0.451	3.57887e-12	1	Tanc2
4.97531e-20	-4.4298	0.025	0.305	5.58031e-16	0	Cnn3		4.64773e-17	2.03945	0.441	0.144	5.21289e-13	0	Racgap1		2.14589e-14	-1.35766	0.417	0.63	2.40683e-10	0	Pxk		2.14589e-14	1.35766	0.63	0.417	2.40683e-10	1	Pxk		4.64773e-17	-2.03945	0.144	0.441	5.21289e-13	1	Racgap1
5.52275e-20	0.967481	0.985	0.846	6.19431e-16	0	Fbxo11		6.20615e-07	2.03122	0.17	0.036	0.00696082	0	Arhgap10		8.29879e-08	-1.35175	0.213	0.377	0.000930792	0	Dph5		8.29879e-08	1.35175	0.377	0.213	0.000930792	1	Dph5		6.20615e-07	-2.03122	0.036	0.17	0.00696082	1	Arhgap10
5.58885e-20	3.0537	0.349	0.046	6.26845e-16	0	Fam129a		2.36704e-37	2.02764	0.821	0.452	2.65487e-33	0	Ercc6l2		1.97515e-13	-1.34707	0.38	0.59	2.21533e-09	0	Rasgrp2		1.97515e-13	1.34707	0.59	0.38	2.21533e-09	1	Rasgrp2		2.36704e-37	-2.02764	0.452	0.821	2.65487e-33	1	Ercc6l2
5.7792e-20	-4.49759	0.028	0.302	6.48196e-16	0	Neurl3		6.34399e-26	2.02617	0.577	0.167	7.11541e-22	0	Ptpre		6.22219e-10	-1.34352	0.201	0.433	6.97881e-06	0	Klhl14		6.22219e-10	1.34352	0.433	0.201	6.97881e-06	1	Klhl14		6.34399e-26	-2.02617	0.167	0.577	7.11541e-22	1	Ptpre
6.14283e-20	0.931977	0.96	0.882	6.88979e-16	0	Fam107b		1.2374e-12	2.01794	0.306	0.062	1.38787e-08	0	Rbpms		4.39662e-26	-1.34189	0.506	0.79	4.93125e-22	0	Sept6		4.39662e-26	1.34189	0.79	0.506	4.93125e-22	1	Sept6		1.2374e-12	-2.01794	0.062	0.306	1.38787e-08	1	Rbpms
6.59946e-20	-1.29581	0.568	0.767	7.40195e-16	0	Fam111a		7.20696e-15	2.01602	0.472	0.223	8.08333e-11	0	Tenm4		2.6696e-32	-1.34111	0.75	0.921	2.99423e-28	0	Rcsd1		2.6696e-32	1.34111	0.921	0.75	2.99423e-28	1	Rcsd1		7.20696e-15	-2.01602	0.223	0.472	8.08333e-11	1	Tenm4
6.87797e-20	1.99968	0.497	0.161	7.71433e-16	0	Dusp5		1.32097e-29	2.00292	0.676	0.298	1.48159e-25	0	Blvrb		3.98158e-08	-1.33726	0.201	0.361	0.000446574	0	Prps2		3.98158e-08	1.33726	0.361	0.201	0.000446574	1	Prps2		1.32097e-29	-2.00292	0.298	0.676	1.48159e-25	1	Blvrb
8.99924e-20	3.16699	0.333	0.043	1.00935e-15	0	Tubb2b		2.06027e-16	2.00267	0.383	0.098	2.3108e-12	0	Map7d1		1.11973e-15	-1.331	0.349	0.616	1.25589e-11	0	Slc7a1		1.11973e-15	1.331	0.616	0.349	1.25589e-11	1	Slc7a1		2.06027e-16	-2.00267	0.098	0.383	2.3108e-12	1	Map7d1
1.24259e-19	2.71574	0.389	0.082	1.39369e-15	0	Lrmda		6.87797e-20	1.99968	0.497	0.161	7.71433e-16	0	Dusp5		2.34963e-22	-1.32093	0.515	0.761	2.63535e-18	0	Cxcr5		2.34963e-22	1.32093	0.761	0.515	2.63535e-18	1	Cxcr5		6.87797e-20	-1.99968	0.161	0.497	7.71433e-16	1	Dusp5
1.25906e-19	1.69068	0.512	0.125	1.41216e-15	0	Bmpr1a		1.43769e-13	1.98272	0.38	0.128	1.61251e-09	0	Stx11		1.41188e-06	-1.32048	0.194	0.321	0.0158357	0	Gucd1		1.41188e-06	1.32048	0.321	0.194	0.0158357	1	Gucd1		1.43769e-13	-1.98272	0.128	0.38	1.61251e-09	1	Stx11
1.43635e-19	-1.86951	0.167	0.495	1.61101e-15	0	Sell		3.07037e-20	1.9819	0.485	0.131	3.44372e-16	0	Plcd3		5.17374e-08	-1.31456	0.157	0.334	0.000580286	0	Bid		5.17374e-08	1.31456	0.334	0.157	0.000580286	1	Bid		3.07037e-20	-1.9819	0.131	0.485	3.44372e-16	1	Plcd3
1.71032e-19	0.9567	0.883	0.567	1.91829e-15	0	Phlpp1		1.60966e-08	1.96384	0.222	0.056	0.000180539	0	Tubb2a		4.92382e-09	-1.29961	0.358	0.534	5.52255e-05	0	Pard3b		4.92382e-09	1.29961	0.534	0.358	5.52255e-05	1	Pard3b		1.60966e-08	-1.96384	0.056	0.222	0.000180539	1	Tubb2a
1.93045e-19	1.02418	0.833	0.525	2.1652e-15	0	AC125149.3		7.11059e-15	1.95802	0.404	0.138	7.97524e-11	0	Rhobtb1		6.59946e-20	-1.29581	0.568	0.767	7.40195e-16	0	Fam111a		6.59946e-20	1.29581	0.767	0.568	7.40195e-16	1	Fam111a		7.11059e-15	-1.95802	0.138	0.404	7.97524e-11	1	Rhobtb1
2.45022e-19	0.889289	0.92	0.652	2.74817e-15	0	Sik3		6.05618e-07	1.94483	0.198	0.059	0.00679262	0	Tsc22d1		3.01888e-18	-1.29399	0.562	0.734	3.38598e-14	0	Uchl3		3.01888e-18	1.29399	0.734	0.562	3.38598e-14	1	Uchl3		6.05618e-07	-1.94483	0.059	0.198	0.00679262	1	Tsc22d1
2.52665e-19	1.15367	0.806	0.564	2.83389e-15	0	Tspan14		1.136e-08	1.93223	0.222	0.052	0.000127414	0	Gbp6		9.38117e-16	-1.29181	0.722	0.823	1.05219e-11	0	Cacna1e		9.38117e-16	1.29181	0.823	0.722	1.05219e-11	1	Cacna1e		1.136e-08	-1.93223	0.052	0.222	0.000127414	1	Gbp6
5.04368e-19	6.46035	0.269	0.016	5.657e-15	0	Dlgap1		2.19919e-07	1.92811	0.222	0.082	0.00246662	0	Cfp		3.90487e-06	-1.28682	0.164	0.289	0.043797	0	Enpp1		3.90487e-06	1.28682	0.289	0.164	0.043797	1	Enpp1		2.19919e-07	-1.92811	0.082	0.222	0.00246662	1	Cfp
5.11702e-19	3.67712	0.299	0.026	5.73925e-15	0	Fmn1		1.77449e-10	1.91325	0.287	0.085	1.99027e-06	0	Trp53inp2		3.46025e-13	-1.25093	0.559	0.705	3.88102e-09	0	Lyst		3.46025e-13	1.25093	0.705	0.559	3.88102e-09	1	Lyst		1.77449e-10	-1.91325	0.085	0.287	1.99027e-06	1	Trp53inp2
6.15087e-19	-0.703826	0.867	0.957	6.89881e-15	0	Shisa5		5.2991e-12	1.9129	0.327	0.098	5.94347e-08	0	Mxd1		2.20873e-25	-1.24709	0.633	0.866	2.47731e-21	0	Retreg1		2.20873e-25	1.24709	0.866	0.633	2.47731e-21	1	Retreg1		5.2991e-12	-1.9129	0.098	0.327	5.94347e-08	1	Mxd1
9.26781e-19	0.787292	0.951	0.748	1.03948e-14	0	Gns		3.04759e-15	1.90769	0.386	0.108	3.41817e-11	0	Ldlrap1		5.89629e-28	-1.23432	0.673	0.889	6.61328e-24	0	Filip1l		5.89629e-28	1.23432	0.889	0.673	6.61328e-24	1	Filip1l		3.04759e-15	-1.90769	0.108	0.386	3.41817e-11	1	Ldlrap1
1.05704e-18	-1.83035	0.519	0.669	1.18558e-14	0	Ighd		3.28389e-15	1.89602	0.386	0.118	3.68321e-11	0	Fah		1.53037e-13	-1.23197	0.367	0.636	1.71646e-09	0	Sesn1		1.53037e-13	1.23197	0.636	0.367	1.71646e-09	1	Sesn1		3.28389e-15	-1.89602	0.118	0.386	3.68321e-11	1	Fah
2.52365e-18	1.63071	0.512	0.157	2.83053e-14	0	Eml6		2.5568e-14	1.87112	0.386	0.095	2.86771e-10	0	Prag1		3.1222e-13	-1.22618	0.42	0.639	3.50186e-09	0	Hlcs		3.1222e-13	1.22618	0.639	0.42	3.50186e-09	1	Hlcs		2.5568e-14	-1.87112	0.095	0.386	2.86771e-10	1	Prag1
2.92251e-18	0.824044	0.948	0.803	3.27788e-14	0	Zfand6		2.00446e-11	1.86139	0.38	0.167	2.2482e-07	0	Ifi213		8.96949e-13	-1.20151	0.423	0.626	1.00602e-08	0	Usp6nl		8.96949e-13	1.20151	0.626	0.423	1.00602e-08	1	Usp6nl		2.00446e-11	-1.86139	0.167	0.38	2.2482e-07	1	Ifi213
3.01888e-18	-1.29399	0.562	0.734	3.38598e-14	0	Uchl3		1.17455e-06	1.86108	0.164	0.039	0.0131737	0	Sowahc		5.74014e-10	-1.20108	0.355	0.567	6.43815e-06	0	Carmil1		5.74014e-10	1.20108	0.567	0.355	6.43815e-06	1	Carmil1		1.17455e-06	-1.86108	0.039	0.164	0.0131737	1	Sowahc
3.47781e-18	5.40857	0.241	0.003	3.90071e-14	0	Ramp3		2.27018e-21	1.86089	0.599	0.256	2.54623e-17	0	Dclre1c		5.56142e-08	-1.20007	0.306	0.446	0.000623769	0	Nup160		5.56142e-08	1.20007	0.446	0.306	0.000623769	1	Nup160		2.27018e-21	-1.86089	0.256	0.599	2.54623e-17	1	Dclre1c
3.58338e-18	-1.11718	0.633	0.836	4.01911e-14	0	Snx29		3.48709e-06	1.85596	0.157	0.036	0.0391111	0	Fabp5		1.23939e-24	-1.1891	0.627	0.862	1.3901e-20	0	Tec		1.23939e-24	1.1891	0.862	0.627	1.3901e-20	1	Tec		3.48709e-06	-1.85596	0.036	0.157	0.0391111	1	Fabp5
5.26617e-18	-3.10229	0.062	0.341	5.90654e-14	0	Id3		2.63098e-07	1.85468	0.182	0.039	0.00295091	0	Pogk		9.90179e-13	-1.18313	0.398	0.607	1.11059e-08	0	Arhgap4		9.90179e-13	1.18313	0.607	0.398	1.11059e-08	1	Arhgap4		2.63098e-07	-1.85468	0.039	0.182	0.00295091	1	Pogk
5.50587e-18	-1.11084	0.62	0.8	6.17538e-14	0	1110059E24Rik		1.36794e-11	1.84526	0.327	0.111	1.53428e-07	0	Lipc		5.15057e-43	-1.17131	0.92	0.997	5.77688e-39	0	Ebf1		5.15057e-43	1.17131	0.997	0.92	5.77688e-39	1	Ebf1		1.36794e-11	-1.84526	0.111	0.327	1.53428e-07	1	Lipc
5.73303e-18	0.890103	0.941	0.751	6.43016e-14	0	Pitpnc1		2.69884e-49	1.84027	0.898	0.407	3.02702e-45	0	Tlr7		2.47014e-10	-1.16847	0.336	0.511	2.77051e-06	0	Gm12185		2.47014e-10	1.16847	0.511	0.336	2.77051e-06	1	Gm12185		2.69884e-49	-1.84027	0.407	0.898	3.02702e-45	1	Tlr7
5.91505e-18	1.15385	0.824	0.534	6.63432e-14	0	Fam117b		1.65304e-44	1.83348	0.833	0.357	1.85405e-40	0	Gng12		5.17758e-29	-1.16203	0.738	0.911	5.80718e-25	0	Tmem131l		5.17758e-29	1.16203	0.911	0.738	5.80718e-25	1	Tmem131l		1.65304e-44	-1.83348	0.357	0.833	1.85405e-40	1	Gng12
6.62222e-18	1.15105	0.75	0.433	7.42748e-14	0	Foxp4		2.6372e-20	1.82394	0.537	0.19	2.95788e-16	0	AC133103.1		1.5864e-06	-1.15752	0.216	0.357	0.0177931	0	Qrsl1		1.5864e-06	1.15752	0.357	0.216	0.0177931	1	Qrsl1		2.6372e-20	-1.82394	0.19	0.537	2.95788e-16	1	AC133103.1
1.29702e-17	-1.93977	0.179	0.472	1.45474e-13	0	Marcks		1.54032e-16	1.82121	0.441	0.154	1.72762e-12	0	Cacna1s		1.81523e-17	-1.15192	0.596	0.78	2.03596e-13	0	Cotl1		1.81523e-17	1.15192	0.78	0.596	2.03596e-13	1	Cotl1		1.54032e-16	-1.82121	0.154	0.441	1.72762e-12	1	Cacna1s
1.81523e-17	-1.15192	0.596	0.78	2.03596e-13	0	Cotl1		1.38886e-06	1.81931	0.142	0.02	0.0155775	0	Tbc1d30		2.94641e-10	-1.14521	0.392	0.567	3.30469e-06	0	Dgka		2.94641e-10	1.14521	0.567	0.392	3.30469e-06	1	Dgka		1.38886e-06	-1.81931	0.02	0.142	0.0155775	1	Tbc1d30
3.99028e-17	0.916151	0.938	0.803	4.4755e-13	0	Adgre5		1.95277e-06	1.80558	0.185	0.059	0.0219022	0	Cass4		1.64088e-11	-1.14392	0.355	0.59	1.84041e-07	0	Jak2		1.64088e-11	1.14392	0.59	0.355	1.84041e-07	1	Jak2		1.95277e-06	-1.80558	0.059	0.185	0.0219022	1	Cass4
4.64773e-17	2.03945	0.441	0.144	5.21289e-13	0	Racgap1		4.66018e-68	1.76886	0.985	0.718	5.22686e-64	0	Cd2		2.25561e-16	-1.12587	0.522	0.731	2.52989e-12	0	Zdhhc18		2.25561e-16	1.12587	0.731	0.522	2.52989e-12	1	Zdhhc18		4.66018e-68	-1.76886	0.718	0.985	5.22686e-64	1	Cd2
5.17841e-17	-1.03589	0.571	0.803	5.80811e-13	0	Scd1		7.69463e-07	1.76817	0.21	0.082	0.00863029	0	Syn3		1.00259e-12	-1.12036	0.46	0.682	1.1245e-08	0	Sgms1		1.00259e-12	1.12036	0.682	0.46	1.1245e-08	1	Sgms1		7.69463e-07	-1.76817	0.082	0.21	0.00863029	1	Syn3
5.74495e-17	-0.906472	0.735	0.866	6.44353e-13	0	Stk24		2.08121e-24	1.7672	0.642	0.239	2.33428e-20	0	Dusp10		3.58338e-18	-1.11718	0.633	0.836	4.01911e-14	0	Snx29		3.58338e-18	1.11718	0.836	0.633	4.01911e-14	1	Snx29		2.08121e-24	-1.7672	0.239	0.642	2.33428e-20	1	Dusp10
5.79137e-17	1.23939	0.66	0.348	6.4956e-13	0	Il10ra		2.25922e-11	1.76445	0.318	0.079	2.53395e-07	0	Ogfrl1		5.50587e-18	-1.11084	0.62	0.8	6.17538e-14	0	1110059E24Rik		5.50587e-18	1.11084	0.8	0.62	6.17538e-14	1	1110059E24Rik		2.25922e-11	-1.76445	0.079	0.318	2.53395e-07	1	Ogfrl1
6.04612e-17	-1.05353	0.802	0.895	6.78133e-13	0	Bmp2k		6.01348e-12	1.74841	0.346	0.102	6.74472e-08	0	Syt11		6.1702e-09	-1.10715	0.287	0.472	6.92049e-05	0	Hhex		6.1702e-09	1.10715	0.472	0.287	6.92049e-05	1	Hhex		6.01348e-12	-1.74841	0.102	0.346	6.74472e-08	1	Syt11
6.26996e-17	-0.812047	0.799	0.905	7.03239e-13	0	Arhgef1		7.51228e-22	1.74057	0.648	0.285	8.42577e-18	0	Jun		5.31412e-13	-1.09054	0.441	0.669	5.96031e-09	0	Nedd4l		5.31412e-13	1.09054	0.669	0.441	5.96031e-09	1	Nedd4l		7.51228e-22	-1.74057	0.285	0.648	8.42577e-18	1	Jun
9.52635e-17	-1.3914	0.389	0.62	1.06848e-12	0	Cept1		1.75815e-07	1.73873	0.247	0.066	0.00197194	0	Iigp1		1.94191e-10	-1.08582	0.346	0.538	2.17805e-06	0	N4bp2		1.94191e-10	1.08582	0.538	0.346	2.17805e-06	1	N4bp2		1.75815e-07	-1.73873	0.066	0.247	0.00197194	1	Iigp1
1.00053e-16	1.45053	0.645	0.315	1.1222e-12	0	Fos		5.27705e-07	1.72138	0.182	0.036	0.00591874	0	Pik3r6		1.06514e-10	-1.07778	0.389	0.603	1.19466e-06	0	Snx25		1.06514e-10	1.07778	0.603	0.389	1.19466e-06	1	Snx25		5.27705e-07	-1.72138	0.036	0.182	0.00591874	1	Pik3r6
1.15907e-16	0.850257	0.935	0.787	1.30001e-12	0	Asap1		1.58409e-11	1.72054	0.33	0.095	1.77671e-07	0	Haus8		1.12421e-06	-1.07724	0.269	0.403	0.0126091	0	Lats2		1.12421e-06	1.07724	0.403	0.269	0.0126091	1	Lats2		1.58409e-11	-1.72054	0.095	0.33	1.77671e-07	1	Haus8
1.16813e-16	0.795052	0.873	0.607	1.31018e-12	0	Clasp2		2.124e-12	1.7092	0.361	0.125	2.38228e-08	0	Vsir		6.28576e-11	-1.07671	0.361	0.587	7.05011e-07	0	Zfp652		6.28576e-11	1.07671	0.587	0.361	7.05011e-07	1	Zfp652		2.124e-12	-1.7092	0.125	0.361	2.38228e-08	1	Vsir
1.2408e-16	0.590487	0.972	0.82	1.39168e-12	0	Dennd4a		5.29766e-23	1.70822	0.679	0.364	5.94186e-19	0	Gramd4		1.66955e-11	-1.06701	0.556	0.689	1.87257e-07	0	Traf5		1.66955e-11	1.06701	0.689	0.556	1.87257e-07	1	Traf5		5.29766e-23	-1.70822	0.364	0.679	5.94186e-19	1	Gramd4
1.28963e-16	-4.18215	0.043	0.279	1.44645e-12	0	1810046K07Rik		1.68629e-24	1.69286	0.682	0.325	1.89134e-20	0	Jakmip1		1.70905e-13	-1.06059	0.469	0.702	1.91687e-09	0	Ap1s3		1.70905e-13	1.06059	0.702	0.469	1.91687e-09	1	Ap1s3		1.68629e-24	-1.69286	0.325	0.682	1.89134e-20	1	Jakmip1
1.30984e-16	1.40478	0.741	0.462	1.46911e-12	0	Plaur		1.33781e-08	1.69269	0.247	0.056	0.000150049	0	Tnfsf13b		1.92027e-11	-1.05709	0.617	0.698	2.15377e-07	0	Pdia4		1.92027e-11	1.05709	0.698	0.617	2.15377e-07	1	Pdia4		1.33781e-08	-1.69269	0.056	0.247	0.000150049	1	Tnfsf13b
1.40226e-16	-0.92519	0.66	0.849	1.57277e-12	0	Stk10		7.39704e-07	1.69186	0.207	0.056	0.00829652	0	Tmtc2		5.82416e-07	-1.05495	0.269	0.407	0.00653238	0	Tlr1		5.82416e-07	1.05495	0.407	0.269	0.00653238	1	Tlr1		7.39704e-07	-1.69186	0.056	0.207	0.00829652	1	Tmtc2
1.47813e-16	-3.86114	0.031	0.279	1.65787e-12	0	Myo1d		1.25906e-19	1.69068	0.512	0.125	1.41216e-15	0	Bmpr1a		3.79571e-06	-1.0547	0.25	0.39	0.0425727	0	Brwd1		3.79571e-06	1.0547	0.39	0.25	0.0425727	1	Brwd1		1.25906e-19	-1.69068	0.125	0.512	1.41216e-15	1	Bmpr1a
1.54032e-16	1.82121	0.441	0.154	1.72762e-12	0	Cacna1s		1.81122e-12	1.6903	0.519	0.266	2.03147e-08	0	Fosb		6.04612e-17	-1.05353	0.802	0.895	6.78133e-13	0	Bmp2k		6.04612e-17	1.05353	0.895	0.802	6.78133e-13	1	Bmp2k		1.81122e-12	-1.6903	0.266	0.519	2.03147e-08	1	Fosb
1.87956e-16	-1.05057	0.716	0.836	2.10811e-12	0	Notch2		8.47604e-10	1.68438	0.392	0.18	9.50673e-06	0	Arl4a		1.13379e-13	-1.05087	0.802	0.859	1.27165e-09	0	Ptprj		1.13379e-13	1.05087	0.859	0.802	1.27165e-09	1	Ptprj		8.47604e-10	-1.68438	0.18	0.392	9.50673e-06	1	Arl4a
1.97644e-16	2.21553	0.395	0.082	2.21678e-12	0	Tnfrsf8		2.71847e-06	1.67721	0.185	0.059	0.0304904	0	Nr2f6		1.87956e-16	-1.05057	0.716	0.836	2.10811e-12	0	Notch2		1.87956e-16	1.05057	0.836	0.716	2.10811e-12	1	Notch2		2.71847e-06	-1.67721	0.059	0.185	0.0304904	1	Nr2f6
2.06027e-16	2.00267	0.383	0.098	2.3108e-12	0	Map7d1		6.71591e-09	1.67683	0.287	0.098	7.53257e-05	0	Nfil3		9.24732e-07	-1.04874	0.29	0.42	0.0103718	0	Dnase2a		9.24732e-07	1.04874	0.42	0.29	0.0103718	1	Dnase2a		6.71591e-09	-1.67683	0.098	0.287	7.53257e-05	1	Nfil3
2.06396e-16	-1.42745	0.38	0.62	2.31494e-12	0	Cd84		1.07321e-08	1.65862	0.293	0.111	0.000120371	0	Nlrp1b		8.18725e-08	-1.03964	0.38	0.511	0.000918282	0	Trim34a		8.18725e-08	1.03964	0.511	0.38	0.000918282	1	Trim34a		1.07321e-08	-1.65862	0.111	0.293	0.000120371	1	Nlrp1b
2.21698e-16	1.302	0.645	0.334	2.48656e-12	0	Traf1		4.02467e-13	1.65756	0.423	0.157	4.51407e-09	0	Als2		5.17841e-17	-1.03589	0.571	0.803	5.80811e-13	0	Scd1		5.17841e-17	1.03589	0.803	0.571	5.80811e-13	1	Scd1		4.02467e-13	-1.65756	0.157	0.423	4.51407e-09	1	Als2
2.25561e-16	-1.12587	0.522	0.731	2.52989e-12	0	Zdhhc18		2.4764e-12	1.65312	0.506	0.279	2.77753e-08	0	Ankrd33b		1.09351e-10	-1.02612	0.503	0.656	1.22648e-06	0	Fcrl1		1.09351e-10	1.02612	0.656	0.503	1.22648e-06	1	Fcrl1		2.4764e-12	-1.65312	0.279	0.506	2.77753e-08	1	Ankrd33b
2.28089e-16	-3.14469	0.049	0.308	2.55825e-12	0	Pkib		2.70416e-06	1.65013	0.207	0.043	0.0303299	0	Ly6c2		5.73559e-36	-1.02474	0.852	0.98	6.43304e-32	0	Ms4a1		5.73559e-36	1.02474	0.98	0.852	6.43304e-32	1	Ms4a1		2.70416e-06	-1.65013	0.043	0.207	0.0303299	1	Ly6c2
2.96553e-16	2.17473	0.423	0.154	3.32614e-12	0	Adora2a		1.12385e-14	1.64691	0.497	0.213	1.26051e-10	0	Ctdp1		8.69648e-12	-1.01768	0.497	0.679	9.75397e-08	0	Tmem245		8.69648e-12	1.01768	0.679	0.497	9.75397e-08	1	Tmem245		1.12385e-14	-1.64691	0.213	0.497	1.26051e-10	1	Ctdp1
3.01179e-16	0.629772	0.966	0.826	3.37802e-12	0	Psap		2.52365e-18	1.63071	0.512	0.157	2.83053e-14	0	Eml6		2.70712e-06	-1.01562	0.238	0.384	0.030363	0	Xrcc5		2.70712e-06	1.01562	0.384	0.238	0.030363	1	Xrcc5		2.52365e-18	-1.63071	0.157	0.512	2.83053e-14	1	Eml6
3.1802e-16	-2.01155	0.127	0.403	3.56691e-12	0	Bmyc		1.58357e-07	1.62591	0.231	0.085	0.00177613	0	Zfyve21		2.82926e-21	-1.0128	0.855	0.938	3.1733e-17	0	Ltb		2.82926e-21	1.0128	0.938	0.855	3.1733e-17	1	Ltb		1.58357e-07	-1.62591	0.085	0.231	0.00177613	1	Zfyve21
3.19086e-16	2.04101	0.451	0.154	3.57887e-12	0	Tanc2		2.79022e-11	1.60194	0.414	0.177	3.12951e-07	0	Tram2		2.54032e-06	-1.0091	0.346	0.443	0.0284922	0	Cpsf3		2.54032e-06	1.0091	0.443	0.346	0.0284922	1	Cpsf3		2.79022e-11	-1.60194	0.177	0.414	3.12951e-07	1	Tram2
3.53482e-16	-4.82244	0.022	0.252	3.96465e-12	0	Rapgef4		3.97813e-41	1.60096	0.883	0.574	4.46187e-37	0	Pld4		1.02886e-07	-1.00596	0.367	0.515	0.00115397	0	Gpd2		1.02886e-07	1.00596	0.515	0.367	0.00115397	1	Gpd2		3.97813e-41	-1.60096	0.574	0.883	4.46187e-37	1	Pld4
3.79064e-16	1.29724	0.657	0.393	4.25159e-12	0	Phf11b		1.10605e-08	1.60033	0.272	0.089	0.000124054	0	Lcp2		5.54057e-13	-0.998531	0.444	0.675	6.2143e-09	0	Zhx2		5.54057e-13	0.998531	0.675	0.444	6.2143e-09	1	Zhx2		1.10605e-08	-1.60033	0.089	0.272	0.000124054	1	Lcp2
4.16761e-16	6.64224	0.207	0	4.67439e-12	0	Msc		2.80219e-08	1.58764	0.235	0.052	0.000314294	0	Osbpl3		3.49473e-10	-0.995927	0.472	0.643	3.91968e-06	0	Rassf2		3.49473e-10	0.995927	0.643	0.472	3.91968e-06	1	Rassf2		2.80219e-08	-1.58764	0.052	0.235	0.000314294	1	Osbpl3
5.20691e-16	1.34448	0.574	0.246	5.84007e-12	0	Stk3		6.35072e-16	1.55968	0.586	0.246	7.12297e-12	0	March3		9.36471e-16	-0.99333	0.691	0.856	1.05035e-11	0	Zeb1		9.36471e-16	0.99333	0.856	0.691	1.05035e-11	1	Zeb1		6.35072e-16	-1.55968	0.246	0.586	7.12297e-12	1	March3
5.36499e-16	1.47164	0.534	0.187	6.01737e-12	0	Crybg3		4.32853e-22	1.55862	0.611	0.239	4.85488e-18	0	Aldh3b1		2.32476e-10	-0.989518	0.515	0.669	2.60745e-06	0	Eif2ak3		2.32476e-10	0.989518	0.669	0.515	2.60745e-06	1	Eif2ak3		4.32853e-22	-1.55862	0.239	0.611	4.85488e-18	1	Aldh3b1
5.45144e-16	1.40405	0.543	0.216	6.11434e-12	0	Hmgn3		1.22957e-43	1.54588	0.944	0.639	1.37909e-39	0	Itgb1		1.5305e-10	-0.98246	0.691	0.82	1.71661e-06	0	Tle4		1.5305e-10	0.98246	0.82	0.691	1.71661e-06	1	Tle4		1.22957e-43	-1.54588	0.639	0.944	1.37909e-39	1	Itgb1
6.35072e-16	1.55968	0.586	0.246	7.12297e-12	0	March3		1.32712e-08	1.54354	0.296	0.125	0.00014885	0	Per1		4.64755e-07	-0.971715	0.373	0.498	0.00521269	0	Dram2		4.64755e-07	0.971715	0.498	0.373	0.00521269	1	Dram2		1.32712e-08	-1.54354	0.125	0.296	0.00014885	1	Per1
6.92989e-16	-1.58441	0.275	0.548	7.77256e-12	0	Zfp318		5.8484e-07	1.54036	0.228	0.075	0.00655956	0	Cep290		1.23186e-06	-0.966264	0.25	0.397	0.0138166	0	Rasal3		1.23186e-06	0.966264	0.397	0.25	0.0138166	1	Rasal3		5.8484e-07	-1.54036	0.075	0.228	0.00655956	1	Cep290
8.81402e-16	5.30015	0.247	0.013	9.88581e-12	0	Itgax		2.39858e-07	1.52783	0.219	0.059	0.00269025	0	Naip6		2.54639e-08	-0.961796	0.457	0.616	0.000285603	0	Rnf145		2.54639e-08	0.961796	0.616	0.457	0.000285603	1	Rnf145		2.39858e-07	-1.52783	0.059	0.219	0.00269025	1	Naip6
9.36471e-16	-0.99333	0.691	0.856	1.05035e-11	0	Zeb1		4.01173e-06	1.52248	0.201	0.056	0.0449956	0	Nck2		2.40824e-06	-0.95394	0.302	0.439	0.0270108	0	Wdfy1		2.40824e-06	0.95394	0.439	0.302	0.0270108	1	Wdfy1		4.01173e-06	-1.52248	0.056	0.201	0.0449956	1	Nck2
9.38117e-16	-1.29181	0.722	0.823	1.05219e-11	0	Cacna1e		1.08318e-07	1.51846	0.238	0.062	0.0012149	0	Impa2		9.95498e-07	-0.949931	0.287	0.433	0.0111655	0	Hdac7		9.95498e-07	0.949931	0.433	0.287	0.0111655	1	Hdac7		1.08318e-07	-1.51846	0.062	0.238	0.0012149	1	Impa2
9.45643e-16	2.21653	0.401	0.102	1.06063e-11	0	Wipf3		2.20116e-07	1.49845	0.244	0.085	0.00246883	0	Elmo2		7.77925e-13	-0.949587	0.565	0.731	8.72521e-09	0	Rbms1		7.77925e-13	0.949587	0.731	0.565	8.72521e-09	1	Rbms1		2.20116e-07	-1.49845	0.085	0.244	0.00246883	1	Elmo2
1.11973e-15	-1.331	0.349	0.616	1.25589e-11	0	Slc7a1		8.95968e-13	1.48899	0.432	0.161	1.00492e-08	0	Cdk6		1.39414e-08	-0.942271	0.451	0.6	0.000156367	0	Trim5		1.39414e-08	0.942271	0.6	0.451	0.000156367	1	Trim5		8.95968e-13	-1.48899	0.161	0.432	1.00492e-08	1	Cdk6
1.14355e-15	1.04793	0.701	0.384	1.2826e-11	0	Eif2ak1		5.36499e-16	1.47164	0.534	0.187	6.01737e-12	0	Crybg3		1.4997e-10	-0.939553	0.559	0.721	1.68207e-06	0	Scai		1.4997e-10	0.939553	0.721	0.559	1.68207e-06	1	Scai		5.36499e-16	-1.47164	0.187	0.534	6.01737e-12	1	Crybg3
1.41362e-15	0.949803	0.849	0.62	1.58552e-11	0	Ago2		9.41917e-44	1.46656	0.972	0.603	1.05645e-39	0	Sox5		1.26528e-08	-0.93123	0.593	0.702	0.000141914	0	Zfp831		1.26528e-08	0.93123	0.702	0.593	0.000141914	1	Zfp831		9.41917e-44	-1.46656	0.603	0.972	1.05645e-39	1	Sox5
1.98749e-15	-4.63555	0.015	0.236	2.22917e-11	0	Qser1		9.7645e-45	1.46335	0.966	0.751	1.09519e-40	0	Cd44		1.40226e-16	-0.92519	0.66	0.849	1.57277e-12	0	Stk10		1.40226e-16	0.92519	0.849	0.66	1.57277e-12	1	Stk10		9.7645e-45	-1.46335	0.751	0.966	1.09519e-40	1	Cd44
2.14841e-15	1.18307	0.716	0.407	2.40966e-11	0	Prex1		6.03526e-07	1.45336	0.253	0.098	0.00676915	0	Ern1		1.57094e-08	-0.921431	0.432	0.597	0.000176196	0	Tmem154		1.57094e-08	0.921431	0.597	0.432	0.000176196	1	Tmem154		6.03526e-07	-1.45336	0.098	0.253	0.00676915	1	Ern1
2.21611e-15	-1.84662	0.253	0.475	2.48559e-11	0	Map4k2		2.1004e-14	1.45315	0.515	0.246	2.35581e-10	0	Slc9a9		1.48463e-09	-0.913499	0.614	0.738	1.66516e-05	0	Sema4d		1.48463e-09	0.913499	0.738	0.614	1.66516e-05	1	Sema4d		2.1004e-14	-1.45315	0.246	0.515	2.35581e-10	1	Slc9a9
2.68555e-15	-1.85061	0.16	0.433	3.01211e-11	0	Pacsin1		1.00053e-16	1.45053	0.645	0.315	1.1222e-12	0	Fos		6.2099e-07	-0.912435	0.367	0.505	0.00696503	0	Zdhhc17		6.2099e-07	0.912435	0.505	0.367	0.00696503	1	Zdhhc17		1.00053e-16	-1.45053	0.315	0.645	1.1222e-12	1	Fos
3.04759e-15	1.90769	0.386	0.108	3.41817e-11	0	Ldlrap1		1.5835e-10	1.44598	0.383	0.141	1.77606e-06	0	Bhlhe40		3.16187e-06	-0.909335	0.302	0.436	0.0354636	0	Me2		3.16187e-06	0.909335	0.436	0.302	0.0354636	1	Me2		1.5835e-10	-1.44598	0.141	0.383	1.77606e-06	1	Bhlhe40
3.27384e-15	-1.6604	0.392	0.613	3.67193e-11	0	D10Wsu102e		5.88362e-15	1.44404	0.583	0.269	6.59907e-11	0	Zc3h12c		2.25197e-13	-0.907625	0.802	0.882	2.52581e-09	0	Nfatc1		2.25197e-13	0.907625	0.882	0.802	2.52581e-09	1	Nfatc1		5.88362e-15	-1.44404	0.269	0.583	6.59907e-11	1	Zc3h12c
3.28389e-15	1.89602	0.386	0.118	3.68321e-11	0	Fah		4.04809e-10	1.4431	0.478	0.275	4.54034e-06	0	Hacd3		2.04135e-07	-0.906837	0.441	0.554	0.00228958	0	Emg1		2.04135e-07	0.906837	0.554	0.441	0.00228958	1	Emg1		4.04809e-10	-1.4431	0.275	0.478	4.54034e-06	1	Hacd3
3.36085e-15	1.17679	0.63	0.321	3.76953e-11	0	Kif1b		7.12001e-07	1.43375	0.235	0.082	0.00798581	0	Man2b2		5.74495e-17	-0.906472	0.735	0.866	6.44353e-13	0	Stk24		5.74495e-17	0.906472	0.866	0.735	6.44353e-13	1	Stk24		7.12001e-07	-1.43375	0.082	0.235	0.00798581	1	Man2b2
4.2134e-15	-0.904344	0.645	0.813	4.72575e-11	0	9930111J21Rik2		1.06955e-21	1.42895	0.633	0.256	1.1996e-17	0	Itm2c		4.2134e-15	-0.904344	0.645	0.813	4.72575e-11	0	9930111J21Rik2		4.2134e-15	0.904344	0.813	0.645	4.72575e-11	1	9930111J21Rik2		1.06955e-21	-1.42895	0.256	0.633	1.1996e-17	1	Itm2c
4.22679e-15	-3.32275	0.17	0.367	4.74077e-11	0	S100a6		4.92862e-33	1.42744	0.886	0.587	5.52794e-29	0	Fcgr2b		7.27491e-07	-0.903197	0.306	0.472	0.00815954	0	Stambpl1		7.27491e-07	0.903197	0.472	0.306	0.00815954	1	Stambpl1		4.92862e-33	-1.42744	0.587	0.886	5.52794e-29	1	Fcgr2b
4.41602e-15	0.968074	0.846	0.669	4.95301e-11	0	Mgat5		3.5144e-10	1.41766	0.395	0.174	3.94175e-06	0	Rcn3		1.04268e-11	-0.896017	0.62	0.787	1.16947e-07	0	Sorl1		1.04268e-11	0.896017	0.787	0.62	1.16947e-07	1	Sorl1		3.5144e-10	-1.41766	0.174	0.395	3.94175e-06	1	Rcn3
5.88362e-15	1.44404	0.583	0.269	6.59907e-11	0	Zc3h12c		1.30984e-16	1.40478	0.741	0.462	1.46911e-12	0	Plaur		1.50581e-06	-0.895857	0.377	0.511	0.0168892	0	Ddx58		1.50581e-06	0.895857	0.511	0.377	0.0168892	1	Ddx58		1.30984e-16	-1.40478	0.462	0.741	1.46911e-12	1	Plaur
7.00198e-15	-3.3592	0.074	0.289	7.85343e-11	0	Fcer2a		5.45144e-16	1.40405	0.543	0.216	6.11434e-12	0	Hmgn3		2.85123e-08	-0.889841	0.463	0.613	0.000319793	0	Atg16l2		2.85123e-08	0.889841	0.613	0.463	0.000319793	1	Atg16l2		5.45144e-16	-1.40405	0.216	0.543	6.11434e-12	1	Hmgn3
7.11059e-15	1.95802	0.404	0.138	7.97524e-11	0	Rhobtb1		3.06983e-13	1.40381	0.494	0.193	3.44312e-09	0	Hivep3		9.56152e-09	-0.881715	0.528	0.649	0.000107242	0	Samd9l		9.56152e-09	0.881715	0.649	0.528	0.000107242	1	Samd9l		3.06983e-13	-1.40381	0.193	0.494	3.44312e-09	1	Hivep3
7.20696e-15	2.01602	0.472	0.223	8.08333e-11	0	Tenm4		7.72192e-11	1.39684	0.534	0.298	8.66091e-07	0	Ccnd2		9.80465e-15	-0.860167	0.738	0.869	1.09969e-10	0	Lpgat1		9.80465e-15	0.860167	0.869	0.738	1.09969e-10	1	Lpgat1		7.72192e-11	-1.39684	0.298	0.534	8.66091e-07	1	Ccnd2
7.37022e-15	-1.72032	0.284	0.518	8.26643e-11	0	Sbf2		3.69987e-08	1.38634	0.336	0.154	0.000414977	0	Polm		7.56275e-11	-0.856875	0.685	0.807	8.48238e-07	0	Cd2ap		7.56275e-11	0.856875	0.807	0.685	8.48238e-07	1	Cd2ap		3.69987e-08	-1.38634	0.154	0.336	0.000414977	1	Polm
8.47667e-15	2.67627	0.336	0.085	9.50743e-11	0	Klf4		1.35489e-10	1.38024	0.435	0.164	1.51965e-06	0	Hip1		1.77177e-07	-0.852344	0.478	0.603	0.00198722	0	Hmgn1		1.77177e-07	0.852344	0.603	0.478	0.00198722	1	Hmgn1		1.35489e-10	-1.38024	0.164	0.435	1.51965e-06	1	Hip1
9.80465e-15	-0.860167	0.738	0.869	1.09969e-10	0	Lpgat1		1.48828e-09	1.37953	0.407	0.197	1.66925e-05	0	Unc119b		3.43002e-06	-0.84502	0.401	0.534	0.0384711	0	Rfc1		3.43002e-06	0.84502	0.534	0.401	0.0384711	1	Rfc1		1.48828e-09	-1.37953	0.197	0.407	1.66925e-05	1	Unc119b
1.04526e-14	3.81028	0.213	0.01	1.17237e-10	0	Acacb		2.10864e-22	1.375	0.79	0.452	2.36505e-18	0	Adk		6.52782e-08	-0.835583	0.318	0.528	0.00073216	0	Rnf130		6.52782e-08	0.835583	0.528	0.318	0.00073216	1	Rnf130		2.10864e-22	-1.375	0.452	0.79	2.36505e-18	1	Adk
1.12385e-14	1.64691	0.497	0.213	1.26051e-10	0	Ctdp1		8.9241e-07	1.37421	0.259	0.095	0.0100093	0	Havcr1		4.39252e-07	-0.828018	0.417	0.554	0.00492665	0	Ski		4.39252e-07	0.828018	0.554	0.417	0.00492665	1	Ski		8.9241e-07	-1.37421	0.095	0.259	0.0100093	1	Havcr1
1.24596e-14	2.07269	0.407	0.131	1.39747e-10	0	Ccdc88a		1.93991e-06	1.36958	0.204	0.052	0.021758	0	Kcnt2		4.46212e-12	-0.816423	0.614	0.8	5.00471e-08	0	Stap1		4.46212e-12	0.816423	0.8	0.614	5.00471e-08	1	Stap1		1.93991e-06	-1.36958	0.052	0.204	0.021758	1	Kcnt2
1.44589e-14	1.07405	0.75	0.525	1.62171e-10	0	Pycard		4.32678e-34	1.36742	0.904	0.57	4.85292e-30	0	Ahnak		6.26996e-17	-0.812047	0.799	0.905	7.03239e-13	0	Arhgef1		6.26996e-17	0.812047	0.905	0.799	7.03239e-13	1	Arhgef1		4.32678e-34	-1.36742	0.57	0.904	4.85292e-30	1	Ahnak
1.50295e-14	0.982793	0.735	0.482	1.6857e-10	0	Rfc2		1.52513e-10	1.34895	0.426	0.18	1.71058e-06	0	Slfn8		1.98277e-06	-0.80704	0.441	0.561	0.0222387	0	Rasa2		1.98277e-06	0.80704	0.561	0.441	0.0222387	1	Rasa2		1.52513e-10	-1.34895	0.18	0.426	1.71058e-06	1	Slfn8
1.86444e-14	1.05867	0.67	0.393	2.09116e-10	0	A530032D15Rik		5.20691e-16	1.34448	0.574	0.246	5.84007e-12	0	Stk3		6.19271e-09	-0.800795	0.562	0.705	6.94574e-05	0	Tbc1d10c		6.19271e-09	0.800795	0.705	0.562	6.94574e-05	1	Tbc1d10c		5.20691e-16	-1.34448	0.246	0.574	5.84007e-12	1	Stk3
2.1004e-14	1.45315	0.515	0.246	2.35581e-10	0	Slc9a9		1.7108e-10	1.34136	0.531	0.308	1.91884e-06	0	Mctp2		1.06021e-06	-0.799604	0.401	0.541	0.0118913	0	Rhof		1.06021e-06	0.799604	0.541	0.401	0.0118913	1	Rhof		1.7108e-10	-1.34136	0.308	0.531	1.91884e-06	1	Mctp2
2.14589e-14	-1.35766	0.417	0.63	2.40683e-10	0	Pxk		1.28029e-06	1.33619	0.253	0.082	0.0143597	0	Top2a		2.14637e-10	-0.784454	0.67	0.83	2.40737e-06	0	Kynu		2.14637e-10	0.784454	0.83	0.67	2.40737e-06	1	Kynu		1.28029e-06	-1.33619	0.082	0.253	0.0143597	1	Top2a
2.24112e-14	-0.748152	0.796	0.908	2.51365e-10	0	Ppp3cc		9.31879e-07	1.3108	0.373	0.203	0.010452	0	Cpeb2		5.48107e-07	-0.779423	0.636	0.692	0.00614757	0	Tspan32		5.48107e-07	0.779423	0.692	0.636	0.00614757	1	Tspan32		9.31879e-07	-1.3108	0.203	0.373	0.010452	1	Cpeb2
2.5568e-14	1.87112	0.386	0.095	2.86771e-10	0	Prag1		8.97376e-07	1.31038	0.225	0.059	0.010065	0	Shb		1.28054e-06	-0.775772	0.478	0.613	0.0143626	0	Fgd2		1.28054e-06	0.775772	0.613	0.478	0.0143626	1	Fgd2		8.97376e-07	-1.31038	0.059	0.225	0.010065	1	Shb
3.12733e-14	1.00695	0.685	0.393	3.50761e-10	0	Slc25a19		4.39338e-07	1.30313	0.306	0.128	0.00492761	0	Mxi1		1.269e-07	-0.773793	0.651	0.721	0.00142331	0	Atp2a3		1.269e-07	0.773793	0.721	0.651	0.00142331	1	Atp2a3		4.39338e-07	-1.30313	0.128	0.306	0.00492761	1	Mxi1
3.3175e-14	0.655549	0.873	0.613	3.72091e-10	0	Nlrc5		2.21698e-16	1.302	0.645	0.334	2.48656e-12	0	Traf1		2.07192e-08	-0.767021	0.605	0.725	0.000232387	0	Vasp		2.07192e-08	0.767021	0.725	0.605	0.000232387	1	Vasp		2.21698e-16	-1.302	0.334	0.645	2.48656e-12	1	Traf1
3.35859e-14	3.63054	0.231	0.02	3.76699e-10	0	Plscr4		5.71616e-31	1.30066	0.873	0.538	6.41125e-27	0	Irf2bp2		2.34184e-07	-0.762872	0.556	0.672	0.00262661	0	Epb41l2		2.34184e-07	0.762872	0.672	0.556	0.00262661	1	Epb41l2		5.71616e-31	-1.30066	0.538	0.873	6.41125e-27	1	Irf2bp2
3.4866e-14	0.96791	0.775	0.521	3.91057e-10	0	Abcg1		3.79064e-16	1.29724	0.657	0.393	4.25159e-12	0	Phf11b		2.24112e-14	-0.748152	0.796	0.908	2.51365e-10	0	Ppp3cc		2.24112e-14	0.748152	0.908	0.796	2.51365e-10	1	Ppp3cc		3.79064e-16	-1.29724	0.393	0.657	4.25159e-12	1	Phf11b
4.13588e-14	1.02375	0.694	0.397	4.6388e-10	0	Pdlim1		1.13517e-35	1.29559	0.978	0.83	1.2732e-31	0	Atf6		1.12768e-07	-0.738398	0.694	0.761	0.00126481	0	Txndc16		1.12768e-07	0.738398	0.761	0.694	0.00126481	1	Txndc16		1.13517e-35	-1.29559	0.83	0.978	1.2732e-31	1	Atf6
4.37003e-14	1.18095	0.608	0.308	4.90142e-10	0	Ext1		2.94309e-22	1.29395	0.793	0.462	3.30097e-18	0	Hck		9.15248e-09	-0.735698	0.759	0.843	0.000102654	0	Traf3		9.15248e-09	0.735698	0.843	0.759	0.000102654	1	Traf3		2.94309e-22	-1.29395	0.462	0.793	3.30097e-18	1	Hck
4.52528e-14	2.07449	0.327	0.072	5.07556e-10	0	Cdc42ep3		1.04132e-08	1.283	0.34	0.121	0.000116794	0	Trp53bp2		5.03856e-10	-0.732229	0.762	0.849	5.65125e-06	0	Tnfrsf13b		5.03856e-10	0.732229	0.849	0.762	5.65125e-06	1	Tnfrsf13b		1.04132e-08	-1.283	0.121	0.34	0.000116794	1	Trp53bp2
7.57661e-14	2.7214	0.269	0.039	8.49793e-10	0	Sesn2		2.60571e-11	1.27711	0.519	0.262	2.92256e-07	0	Sorcs2		1.61229e-07	-0.730635	0.556	0.666	0.00180834	0	Slamf6		1.61229e-07	0.730635	0.666	0.556	0.00180834	1	Slamf6		2.60571e-11	-1.27711	0.262	0.519	2.92256e-07	1	Sorcs2
9.00001e-14	0.583478	0.966	0.872	1.00944e-09	0	H2-T23		3.62408e-12	1.27349	0.515	0.236	4.06476e-08	0	Rgs2		1.07189e-10	-0.721675	0.796	0.882	1.20224e-06	0	Gimap1		1.07189e-10	0.721675	0.882	0.796	1.20224e-06	1	Gimap1		3.62408e-12	-1.27349	0.236	0.515	4.06476e-08	1	Rgs2
1.13379e-13	-1.05087	0.802	0.859	1.27165e-09	0	Ptprj		5.93162e-12	1.2722	0.528	0.243	6.65291e-08	0	Chst11		2.54834e-06	-0.718099	0.593	0.685	0.0285822	0	Mat2a		2.54834e-06	0.718099	0.685	0.593	0.0285822	1	Mat2a		5.93162e-12	-1.2722	0.243	0.528	6.65291e-08	1	Chst11
1.29182e-13	0.717036	0.917	0.767	1.4489e-09	0	Mef2d		6.36798e-08	1.27065	0.336	0.144	0.000714232	0	Mgst2		6.15087e-19	-0.703826	0.867	0.957	6.89881e-15	0	Shisa5		6.15087e-19	0.703826	0.957	0.867	6.89881e-15	1	Shisa5		6.36798e-08	-1.27065	0.144	0.336	0.000714232	1	Mgst2
1.33504e-13	0.708632	0.883	0.675	1.49738e-09	0	Tmem123		1.85933e-07	1.25076	0.324	0.138	0.00208543	0	Unc5cl		1.40672e-07	-0.703168	0.704	0.813	0.00157778	0	Akt3		1.40672e-07	0.703168	0.813	0.704	0.00157778	1	Akt3		1.85933e-07	-1.25076	0.138	0.324	0.00208543	1	Unc5cl
1.36858e-13	-0.593323	0.938	0.99	1.535e-09	0	Baz2b		1.16391e-08	1.24857	0.349	0.138	0.000130544	0	Fuca2		5.26731e-11	-0.69175	0.617	0.826	5.90781e-07	0	Phtf2		5.26731e-11	0.69175	0.826	0.617	5.90781e-07	1	Phtf2		1.16391e-08	-1.24857	0.138	0.349	0.000130544	1	Fuca2
1.43769e-13	1.98272	0.38	0.128	1.61251e-09	0	Stx11		9.75083e-30	1.24493	0.914	0.708	1.09365e-25	0	C130026I21Rik		3.32094e-09	-0.689341	0.698	0.813	3.72477e-05	0	Dmxl1		3.32094e-09	0.689341	0.813	0.698	3.72477e-05	1	Dmxl1		9.75083e-30	-1.24493	0.708	0.914	1.09365e-25	1	C130026I21Rik
1.43981e-13	0.587898	0.981	0.879	1.61489e-09	0	St6gal1		5.79137e-17	1.23939	0.66	0.348	6.4956e-13	0	Il10ra		8.60893e-07	-0.673579	0.63	0.738	0.00965577	0	Map2k1		8.60893e-07	0.673579	0.738	0.63	0.00965577	1	Map2k1		5.79137e-17	-1.23939	0.348	0.66	6.4956e-13	1	Il10ra
1.52703e-13	-4.14183	0.022	0.21	1.71271e-09	0	Hopx		1.73751e-08	1.20599	0.37	0.161	0.000194879	0	Htatip2		7.52466e-10	-0.602866	0.898	0.951	8.43966e-06	0	Ralgps2		7.52466e-10	0.602866	0.951	0.898	8.43966e-06	1	Ralgps2		1.73751e-08	-1.20599	0.161	0.37	0.000194879	1	Htatip2
1.53037e-13	-1.23197	0.367	0.636	1.71646e-09	0	Sesn1		4.32852e-06	1.20407	0.299	0.138	0.0485487	0	Ak8		6.78507e-07	-0.597306	0.725	0.81	0.00761013	0	Cbl		6.78507e-07	0.597306	0.81	0.725	0.00761013	1	Cbl		4.32852e-06	-1.20407	0.138	0.299	0.0485487	1	Ak8
1.54082e-13	0.907858	0.815	0.633	1.72819e-09	0	Farsb		3.06543e-07	1.20362	0.324	0.148	0.00343819	0	Ccdc134		3.31539e-10	-0.597162	0.84	0.934	3.71854e-06	0	Cd180		3.31539e-10	0.597162	0.934	0.84	3.71854e-06	1	Cd180		3.06543e-07	-1.20362	0.148	0.324	0.00343819	1	Ccdc134
1.70905e-13	-1.06059	0.469	0.702	1.91687e-09	0	Ap1s3		2.65113e-25	1.19958	0.87	0.561	2.97351e-21	0	Cd80		1.36858e-13	-0.593323	0.938	0.99	1.535e-09	0	Baz2b		1.36858e-13	0.593323	0.99	0.938	1.535e-09	1	Baz2b		2.65113e-25	-1.19958	0.561	0.87	2.97351e-21	1	Cd80
1.74525e-13	2.37358	0.287	0.043	1.95747e-09	0	Nostrin		1.53144e-07	1.19489	0.333	0.134	0.00171766	0	Saraf		5.06109e-11	-0.587161	0.824	0.925	5.67652e-07	0	Plekhm3		5.06109e-11	0.587161	0.925	0.824	5.67652e-07	1	Plekhm3		1.53144e-07	-1.19489	0.134	0.333	0.00171766	1	Saraf
1.85084e-13	0.790502	0.787	0.485	2.0759e-09	0	Grk5		2.14841e-15	1.18307	0.716	0.407	2.40966e-11	0	Prex1		3.59369e-06	-0.5804	0.59	0.715	0.0403069	0	Cyb561a3		3.59369e-06	0.5804	0.715	0.59	0.0403069	1	Cyb561a3		2.14841e-15	-1.18307	0.407	0.716	2.40966e-11	1	Prex1
1.97515e-13	-1.34707	0.38	0.59	2.21533e-09	0	Rasgrp2		4.37003e-14	1.18095	0.608	0.308	4.90142e-10	0	Ext1		2.06275e-08	-0.579144	0.815	0.885	0.000231358	0	Crip1		2.06275e-08	0.579144	0.885	0.815	0.000231358	1	Crip1		4.37003e-14	-1.18095	0.308	0.608	4.90142e-10	1	Ext1
2.25197e-13	-0.907625	0.802	0.882	2.52581e-09	0	Nfatc1		2.26359e-28	1.18067	0.907	0.603	2.53884e-24	0	Fam3c		4.7108e-07	-0.571203	0.688	0.816	0.00528363	0	Cab39l		4.7108e-07	0.571203	0.816	0.688	0.00528363	1	Cab39l		2.26359e-28	-1.18067	0.603	0.907	2.53884e-24	1	Fam3c
2.37571e-13	-1.82599	0.231	0.439	2.6646e-09	0	Serpinb1a		3.36085e-15	1.17679	0.63	0.321	3.76953e-11	0	Kif1b		3.80856e-06	-0.561296	0.765	0.816	0.0427168	0	Fubp1		3.80856e-06	0.561296	0.816	0.765	0.0427168	1	Fubp1		3.36085e-15	-1.17679	0.321	0.63	3.76953e-11	1	Kif1b
2.54063e-13	2.04732	0.312	0.069	2.84957e-09	0	Plcg1		6.01938e-08	1.16067	0.333	0.111	0.000675134	0	Gm1043		1.31649e-06	-0.533795	0.744	0.823	0.0147657	0	Btk		1.31649e-06	0.533795	0.823	0.744	0.0147657	1	Btk		6.01938e-08	-1.16067	0.111	0.333	0.000675134	1	Gm1043
2.61466e-13	-2.02975	0.188	0.39	2.9326e-09	0	Chchd10		5.91505e-18	1.15385	0.824	0.534	6.63432e-14	0	Fam117b		3.38531e-06	-0.526237	0.818	0.882	0.0379696	0	Etnk1		3.38531e-06	0.526237	0.882	0.818	0.0379696	1	Etnk1		5.91505e-18	-1.15385	0.534	0.824	6.63432e-14	1	Fam117b
2.82281e-13	3.90103	0.219	0.02	3.16607e-09	0	Ncald		2.52665e-19	1.15367	0.806	0.564	2.83389e-15	0	Tspan14		3.32355e-12	-0.510833	0.694	0.889	3.7277e-08	0	Pecam1		3.32355e-12	0.510833	0.889	0.694	3.7277e-08	1	Pecam1		2.52665e-19	-1.15367	0.564	0.806	2.83389e-15	1	Tspan14
3.06983e-13	1.40381	0.494	0.193	3.44312e-09	0	Hivep3		6.62222e-18	1.15105	0.75	0.433	7.42748e-14	0	Foxp4		3.51274e-06	-0.456668	0.861	0.921	0.0393989	0	Dock11		3.51274e-06	0.456668	0.921	0.861	0.0393989	1	Dock11		6.62222e-18	-1.15105	0.433	0.75	7.42748e-14	1	Foxp4
3.1222e-13	-1.22618	0.42	0.639	3.50186e-09	0	Hlcs		1.18405e-21	1.1506	0.904	0.662	1.32803e-17	0	Junb																		1.18405e-21	-1.1506	0.662	0.904	1.32803e-17	1	Junb
3.46025e-13	-1.25093	0.559	0.705	3.88102e-09	0	Lyst		3.20475e-09	1.14389	0.454	0.216	3.59445e-05	0	Btf3l4																		3.20475e-09	-1.14389	0.216	0.454	3.59445e-05	1	Btf3l4
3.59176e-13	-1.61705	0.21	0.452	4.02851e-09	0	Coro2a		2.57091e-25	1.14364	0.92	0.748	2.88353e-21	0	Rassf3																		2.57091e-25	-1.14364	0.748	0.92	2.88353e-21	1	Rassf3
4.02467e-13	1.65756	0.423	0.157	4.51407e-09	0	Als2		3.14541e-27	1.14058	0.886	0.531	3.52789e-23	0	Sla																		3.14541e-27	-1.14058	0.531	0.886	3.52789e-23	1	Sla
4.16728e-13	-1.38439	0.358	0.561	4.67403e-09	0	Prkd2		3.24112e-12	1.13954	0.475	0.157	3.63524e-08	0	Rnf125																		3.24112e-12	-1.13954	0.157	0.475	3.63524e-08	1	Rnf125
4.55326e-13	0.837394	0.762	0.462	5.10694e-09	0	Fut8		1.58501e-21	1.13755	0.87	0.593	1.77775e-17	0	Hif1a																		1.58501e-21	-1.13755	0.593	0.87	1.77775e-17	1	Hif1a
4.81574e-13	-2.07221	0.108	0.351	5.40133e-09	0	Il6st		8.13795e-07	1.13241	0.324	0.125	0.00912753	0	Sec24d																		8.13795e-07	-1.13241	0.125	0.324	0.00912753	1	Sec24d
4.86429e-13	0.898694	0.685	0.361	5.45579e-09	0	Syne1		2.61377e-11	1.12183	0.515	0.233	2.93161e-07	0	Grn																		2.61377e-11	-1.12183	0.233	0.515	2.93161e-07	1	Grn
5.31412e-13	-1.09054	0.441	0.669	5.96031e-09	0	Nedd4l		6.47067e-07	1.11988	0.417	0.236	0.0072575	0	Hsd11b1																		6.47067e-07	-1.11988	0.236	0.417	0.0072575	1	Hsd11b1
5.54057e-13	-0.998531	0.444	0.675	6.2143e-09	0	Zhx2		5.45042e-12	1.11437	0.67	0.446	6.11319e-08	0	Ube2j1																		5.45042e-12	-1.11437	0.446	0.67	6.11319e-08	1	Ube2j1
5.83616e-13	0.550001	0.978	0.921	6.54583e-09	0	Map3k1		3.5278e-08	1.11396	0.432	0.193	0.000395678	0	Rell1																		3.5278e-08	-1.11396	0.193	0.432	0.000395678	1	Rell1
5.97019e-13	0.606161	0.963	0.836	6.69617e-09	0	Cd38		9.47994e-23	1.11216	0.954	0.79	1.06327e-18	0	St8sia4																		9.47994e-23	-1.11216	0.79	0.954	1.06327e-18	1	St8sia4
7.26637e-13	6.40803	0.194	0.003	8.14996e-09	0	Apoc2		7.84195e-10	1.11215	0.472	0.236	8.79554e-06	0	Tnfrsf1b																		7.84195e-10	-1.11215	0.236	0.472	8.79554e-06	1	Tnfrsf1b
7.77925e-13	-0.949587	0.565	0.731	8.72521e-09	0	Rbms1		2.37514e-28	1.10731	0.963	0.797	2.66395e-24	0	Ubl3																		2.37514e-28	-1.10731	0.797	0.963	2.66395e-24	1	Ubl3
7.90503e-13	0.756683	0.867	0.636	8.86628e-09	0	Npc2		2.22062e-11	1.10211	0.552	0.289	2.49064e-07	0	Mpp1																		2.22062e-11	-1.10211	0.289	0.552	2.49064e-07	1	Mpp1
7.9999e-13	0.690189	0.877	0.705	8.97268e-09	0	Sat1		4.47923e-20	1.08982	0.796	0.43	5.0239e-16	0	Ipcef1																		4.47923e-20	-1.08982	0.43	0.796	5.0239e-16	1	Ipcef1
8.95968e-13	1.48899	0.432	0.161	1.00492e-08	0	Cdk6		2.03624e-12	1.08591	0.537	0.187	2.28385e-08	0	Il9r																		2.03624e-12	-1.08591	0.187	0.537	2.28385e-08	1	Il9r
8.96949e-13	-1.20151	0.423	0.626	1.00602e-08	0	Usp6nl		1.09938e-07	1.0859	0.398	0.203	0.00123307	0	Creld2																		1.09938e-07	-1.0859	0.203	0.398	0.00123307	1	Creld2
9.90179e-13	-1.18313	0.398	0.607	1.11059e-08	0	Arhgap4		2.13162e-23	1.07438	0.867	0.557	2.39082e-19	0	Sik1																		2.13162e-23	-1.07438	0.557	0.867	2.39082e-19	1	Sik1
1.00259e-12	-1.12036	0.46	0.682	1.1245e-08	0	Sgms1		1.37101e-06	1.07418	0.349	0.174	0.0153773	0	Grina																		1.37101e-06	-1.07418	0.174	0.349	0.0153773	1	Grina
1.06634e-12	3.95799	0.287	0.089	1.196e-08	0	Myo3b		1.44589e-14	1.07405	0.75	0.525	1.62171e-10	0	Pycard																		1.44589e-14	-1.07405	0.525	0.75	1.62171e-10	1	Pycard
1.08089e-12	1.06162	0.617	0.315	1.21232e-08	0	Gpatch2		1.10451e-07	1.07054	0.398	0.207	0.00123882	0	Efhd2																		1.10451e-07	-1.07054	0.207	0.398	0.00123882	1	Efhd2
1.15815e-12	3.14072	0.275	0.056	1.29898e-08	0	Egr1		2.59644e-09	1.06936	0.556	0.357	2.91217e-05	0	Tbc1d15																		2.59644e-09	-1.06936	0.357	0.556	2.91217e-05	1	Tbc1d15
1.2374e-12	2.01794	0.306	0.062	1.38787e-08	0	Rbpms		1.31419e-12	1.0643	0.713	0.502	1.474e-08	0	Ier2																		1.31419e-12	-1.0643	0.502	0.713	1.474e-08	1	Ier2
1.31419e-12	1.0643	0.713	0.502	1.474e-08	0	Ier2		1.08089e-12	1.06162	0.617	0.315	1.21232e-08	0	Gpatch2																		1.08089e-12	-1.06162	0.315	0.617	1.21232e-08	1	Gpatch2
1.44395e-12	5.43868	0.176	0.003	1.61954e-08	0	Synpo2		1.86444e-14	1.05867	0.67	0.393	2.09116e-10	0	A530032D15Rik																		1.86444e-14	-1.05867	0.393	0.67	2.09116e-10	1	A530032D15Rik
1.60172e-12	0.705343	0.855	0.685	1.79649e-08	0	Tspo		3.28806e-08	1.05552	0.438	0.203	0.000368789	0	Ttc7b																		3.28806e-08	-1.05552	0.203	0.438	0.000368789	1	Ttc7b
1.76086e-12	7.72472	0.164	0	1.97498e-08	0	Rgs7		5.69745e-07	1.05206	0.429	0.262	0.00639026	0	Bcl2a1d																		5.69745e-07	-1.05206	0.262	0.429	0.00639026	1	Bcl2a1d
1.79426e-12	0.59492	0.926	0.813	2.01245e-08	0	Tln1		1.30958e-06	1.05114	0.349	0.157	0.0146882	0	Ap1s2																		1.30958e-06	-1.05114	0.157	0.349	0.0146882	1	Ap1s2
1.81122e-12	1.6903	0.519	0.266	2.03147e-08	0	Fosb		1.14355e-15	1.04793	0.701	0.384	1.2826e-11	0	Eif2ak1																		1.14355e-15	-1.04793	0.384	0.701	1.2826e-11	1	Eif2ak1
2.03624e-12	1.08591	0.537	0.187	2.28385e-08	0	Il9r		2.30725e-20	1.0472	0.849	0.59	2.58781e-16	0	Rrbp1																		2.30725e-20	-1.0472	0.59	0.849	2.58781e-16	1	Rrbp1
2.124e-12	1.7092	0.361	0.125	2.38228e-08	0	Vsir		2.13076e-06	1.0452	0.34	0.157	0.0238986	0	Rogdi																		2.13076e-06	-1.0452	0.157	0.34	0.0238986	1	Rogdi
2.26003e-12	0.525853	0.994	0.938	2.53485e-08	0	Gdi2		9.54518e-07	1.04489	0.423	0.239	0.0107059	0	Ctla4																		9.54518e-07	-1.04489	0.239	0.423	0.0107059	1	Ctla4
2.4764e-12	1.65312	0.506	0.279	2.77753e-08	0	Ankrd33b		1.24715e-10	1.03742	0.528	0.259	1.3988e-06	0	Zbtb32																		1.24715e-10	-1.03742	0.259	0.528	1.3988e-06	1	Zbtb32
2.55336e-12	0.98562	0.719	0.449	2.86385e-08	0	Nrp2		4.19803e-09	1.03559	0.46	0.216	4.70851e-05	0	Arid5a																		4.19803e-09	-1.03559	0.216	0.46	4.70851e-05	1	Arid5a
2.5836e-12	0.960085	0.725	0.482	2.89776e-08	0	Adam19		7.38315e-09	1.02522	0.454	0.21	8.28095e-05	0	Prdx4																		7.38315e-09	-1.02522	0.21	0.454	8.28095e-05	1	Prdx4
2.63445e-12	3.36576	0.225	0.036	2.9548e-08	0	Cd3g		1.93045e-19	1.02418	0.833	0.525	2.1652e-15	0	AC125149.3																		1.93045e-19	-1.02418	0.525	0.833	2.1652e-15	1	AC125149.3
2.72646e-12	0.534407	0.972	0.757	3.058e-08	0	Ptpn22		1.11715e-06	1.02402	0.392	0.21	0.01253	0	Ffar1																		1.11715e-06	-1.02402	0.21	0.392	0.01253	1	Ffar1
2.78e-12	4.18864	0.188	0.007	3.11805e-08	0	Shank2		4.13588e-14	1.02375	0.694	0.397	4.6388e-10	0	Pdlim1																		4.13588e-14	-1.02375	0.397	0.694	4.6388e-10	1	Pdlim1
2.82044e-12	2.46743	0.241	0.039	3.16341e-08	0	Sh2d1b1		3.32165e-12	1.02233	0.654	0.397	3.72556e-08	0	Fam43a																		3.32165e-12	-1.02233	0.397	0.654	3.72556e-08	1	Fam43a
3.24112e-12	1.13954	0.475	0.157	3.63524e-08	0	Rnf125		2.14707e-21	1.01758	0.87	0.61	2.40815e-17	0	Txndc5																		2.14707e-21	-1.01758	0.61	0.87	2.40815e-17	1	Txndc5
3.32165e-12	1.02233	0.654	0.397	3.72556e-08	0	Fam43a		3.60685e-06	1.01629	0.398	0.223	0.0404544	0	Homer1																		3.60685e-06	-1.01629	0.223	0.398	0.0404544	1	Homer1
3.32355e-12	-0.510833	0.694	0.889	3.7277e-08	0	Pecam1		1.57913e-09	1.01444	0.574	0.325	1.77115e-05	0	Nfkbiz																		1.57913e-09	-1.01444	0.325	0.574	1.77115e-05	1	Nfkbiz
3.62408e-12	1.27349	0.515	0.236	4.06476e-08	0	Rgs2		3.12733e-14	1.00695	0.685	0.393	3.50761e-10	0	Slc25a19																		3.12733e-14	-1.00695	0.393	0.685	3.50761e-10	1	Slc25a19
3.78568e-12	0.813928	0.79	0.551	4.24602e-08	0	Lrrc8c		2.22397e-20	1.00655	0.941	0.744	2.4944e-16	0	Tmcc3																		2.22397e-20	-1.00655	0.744	0.941	2.4944e-16	1	Tmcc3
4.06967e-12	0.932789	0.725	0.525	4.56454e-08	0	Herpud1		2.68412e-11	1.00078	0.62	0.344	3.01051e-07	0	Plekho2																		2.68412e-11	-1.00078	0.344	0.62	3.01051e-07	1	Plekho2
4.1005e-12	0.907975	0.676	0.41	4.59912e-08	0	Dbi		2.49202e-06	0.995631	0.324	0.134	0.0279505	0	Naip5																		2.49202e-06	-0.995631	0.134	0.324	0.0279505	1	Naip5
4.19422e-12	0.599648	0.951	0.774	4.70424e-08	0	Ncoa1		2.06876e-08	0.987964	0.525	0.305	0.000232032	0	Prdx3																		2.06876e-08	-0.987964	0.305	0.525	0.000232032	1	Prdx3
4.24577e-12	-2.84804	0.052	0.236	4.76206e-08	0	Pitpnm2		2.55336e-12	0.98562	0.719	0.449	2.86385e-08	0	Nrp2																		2.55336e-12	-0.98562	0.449	0.719	2.86385e-08	1	Nrp2
4.46212e-12	-0.816423	0.614	0.8	5.00471e-08	0	Stap1		1.50295e-14	0.982793	0.735	0.482	1.6857e-10	0	Rfc2																		1.50295e-14	-0.982793	0.482	0.735	1.6857e-10	1	Rfc2
5.2991e-12	1.9129	0.327	0.098	5.94347e-08	0	Mxd1		4.29337e-07	0.979278	0.38	0.177	0.00481544	0	Ints2																		4.29337e-07	-0.979278	0.177	0.38	0.00481544	1	Ints2
5.45042e-12	1.11437	0.67	0.446	6.11319e-08	0	Ube2j1		4.32774e-11	0.977465	0.577	0.331	4.854e-07	0	Ahcyl1																		4.32774e-11	-0.977465	0.331	0.577	4.854e-07	1	Ahcyl1
5.93162e-12	1.2722	0.528	0.243	6.65291e-08	0	Chst11		4.41602e-15	0.968074	0.846	0.669	4.95301e-11	0	Mgat5																		4.41602e-15	-0.968074	0.669	0.846	4.95301e-11	1	Mgat5
6.01348e-12	1.74841	0.346	0.102	6.74472e-08	0	Syt11		3.4866e-14	0.96791	0.775	0.521	3.91057e-10	0	Abcg1																		3.4866e-14	-0.96791	0.521	0.775	3.91057e-10	1	Abcg1
6.08959e-12	0.824753	0.744	0.489	6.83008e-08	0	Bhlhe41		5.52275e-20	0.967481	0.985	0.846	6.19431e-16	0	Fbxo11																		5.52275e-20	-0.967481	0.846	0.985	6.19431e-16	1	Fbxo11
7.33429e-12	-4.50475	0.025	0.197	8.22614e-08	0	Cpm		3.24846e-24	0.967477	0.978	0.839	3.64348e-20	0	Arhgap24																		3.24846e-24	-0.967477	0.839	0.978	3.64348e-20	1	Arhgap24
8.21574e-12	0.75526	0.843	0.623	9.21477e-08	0	Litaf		2.5836e-12	0.960085	0.725	0.482	2.89776e-08	0	Adam19																		2.5836e-12	-0.960085	0.482	0.725	2.89776e-08	1	Adam19
8.61497e-12	-1.43596	0.235	0.479	9.66255e-08	0	Pde8a		3.37372e-08	0.959156	0.448	0.22	0.000378397	0	Capn2																		3.37372e-08	-0.959156	0.22	0.448	0.000378397	1	Capn2
8.69648e-12	-1.01768	0.497	0.679	9.75397e-08	0	Tmem245		1.71032e-19	0.9567	0.883	0.567	1.91829e-15	0	Phlpp1																		1.71032e-19	-0.9567	0.567	0.883	1.91829e-15	1	Phlpp1
1.04268e-11	-0.896017	0.62	0.787	1.16947e-07	0	Sorl1		1.41362e-15	0.949803	0.849	0.62	1.58552e-11	0	Ago2																		1.41362e-15	-0.949803	0.62	0.849	1.58552e-11	1	Ago2
1.06603e-11	0.936037	0.716	0.472	1.19566e-07	0	Gnptab		1.40339e-10	0.946269	0.627	0.367	1.57404e-06	0	Susd3																		1.40339e-10	-0.946269	0.367	0.627	1.57404e-06	1	Susd3
1.17071e-11	0.485994	0.963	0.889	1.31306e-07	0	Laptm5		5.41758e-32	0.944308	0.972	0.885	6.07636e-28	0	H2-Q7																		5.41758e-32	-0.944308	0.885	0.972	6.07636e-28	1	H2-Q7
1.17228e-11	0.681859	0.898	0.761	1.31483e-07	0	Sec11c		8.13555e-09	0.93952	0.59	0.361	9.12483e-05	0	Aebp2																		8.13555e-09	-0.93952	0.361	0.59	9.12483e-05	1	Aebp2
1.1806e-11	2.91377	0.238	0.049	1.32416e-07	0	Art3		5.56471e-08	0.938637	0.583	0.364	0.000624138	0	N4bp1																		5.56471e-08	-0.938637	0.364	0.583	0.000624138	1	N4bp1
1.28432e-11	-3.46494	0.031	0.197	1.44049e-07	0	Pxdc1		1.06603e-11	0.936037	0.716	0.472	1.19566e-07	0	Gnptab																		1.06603e-11	-0.936037	0.472	0.716	1.19566e-07	1	Gnptab
1.36794e-11	1.84526	0.327	0.111	1.53428e-07	0	Lipc		4.06967e-12	0.932789	0.725	0.525	4.56454e-08	0	Herpud1																		4.06967e-12	-0.932789	0.525	0.725	4.56454e-08	1	Herpud1
1.50037e-11	2.56854	0.275	0.075	1.68282e-07	0	Socs3		6.14283e-20	0.931977	0.96	0.882	6.88979e-16	0	Fam107b																		6.14283e-20	-0.931977	0.882	0.96	6.88979e-16	1	Fam107b
1.58409e-11	1.72054	0.33	0.095	1.77671e-07	0	Haus8		2.78918e-09	0.92865	0.54	0.308	3.12834e-05	0	Fam174a																		2.78918e-09	-0.92865	0.308	0.54	3.12834e-05	1	Fam174a
1.64088e-11	-1.14392	0.355	0.59	1.84041e-07	0	Jak2		4.26131e-11	0.927825	0.627	0.354	4.77948e-07	0	Itgb2																		4.26131e-11	-0.927825	0.354	0.627	4.77948e-07	1	Itgb2
1.66955e-11	-1.06701	0.556	0.689	1.87257e-07	0	Traf5		1.11325e-08	0.927404	0.608	0.39	0.000124862	0	Bcl2a1b																		1.11325e-08	-0.927404	0.39	0.608	0.000124862	1	Bcl2a1b
1.71114e-11	3.72793	0.176	0.016	1.91922e-07	0	Lilr4b		2.6306e-08	0.927178	0.503	0.279	0.000295048	0	Prxl2a																		2.6306e-08	-0.927178	0.279	0.503	0.000295048	1	Prxl2a
1.75515e-11	-1.83512	0.145	0.351	1.96858e-07	0	Ccr6		4.97667e-24	0.926882	0.901	0.616	5.58183e-20	0	Lat2																		4.97667e-24	-0.926882	0.616	0.901	5.58183e-20	1	Lat2
1.84576e-11	-1.97575	0.13	0.331	2.0702e-07	0	Rnf144a		1.95963e-06	0.923733	0.432	0.246	0.0219793	0	Tyrobp																		1.95963e-06	-0.923733	0.246	0.432	0.0219793	1	Tyrobp
1.92027e-11	-1.05709	0.617	0.698	2.15377e-07	0	Pdia4		3.99028e-17	0.916151	0.938	0.803	4.4755e-13	0	Adgre5																		3.99028e-17	-0.916151	0.803	0.938	4.4755e-13	1	Adgre5
2.00446e-11	1.86139	0.38	0.167	2.2482e-07	0	Ifi213		4.94891e-10	0.915382	0.849	0.711	5.5507e-06	0	Plek																		4.94891e-10	-0.915382	0.711	0.849	5.5507e-06	1	Plek
2.16085e-11	0.666981	0.827	0.613	2.42361e-07	0	Fxyd5		6.74709e-07	0.914587	0.417	0.203	0.00756753	0	Bcl7a																		6.74709e-07	-0.914587	0.203	0.417	0.00756753	1	Bcl7a
2.22062e-11	1.10211	0.552	0.289	2.49064e-07	0	Mpp1		1.38899e-10	0.913655	0.744	0.495	1.5579e-06	0	Stxbp3																		1.38899e-10	-0.913655	0.495	0.744	1.5579e-06	1	Stxbp3
2.25922e-11	1.76445	0.318	0.079	2.53395e-07	0	Ogfrl1		6.63112e-07	0.909836	0.42	0.2	0.00743746	0	Oprm1																		6.63112e-07	-0.909836	0.2	0.42	0.00743746	1	Oprm1
2.40814e-11	4.48581	0.188	0.016	2.70097e-07	0	Slit3		4.1005e-12	0.907975	0.676	0.41	4.59912e-08	0	Dbi																		4.1005e-12	-0.907975	0.41	0.676	4.59912e-08	1	Dbi
2.51442e-11	-3.37177	0.025	0.197	2.82017e-07	0	Treml2		1.54082e-13	0.907858	0.815	0.633	1.72819e-09	0	Farsb																		1.54082e-13	-0.907858	0.633	0.815	1.72819e-09	1	Farsb
2.60571e-11	1.27711	0.519	0.262	2.92256e-07	0	Sorcs2		4.99185e-07	0.901847	0.451	0.252	0.00559886	0	Atp6v0a2																		4.99185e-07	-0.901847	0.252	0.451	0.00559886	1	Atp6v0a2
2.61377e-11	1.12183	0.515	0.233	2.93161e-07	0	Grn		1.69863e-09	0.900079	0.639	0.443	1.90518e-05	0	St3gal6																		1.69863e-09	-0.900079	0.443	0.639	1.90518e-05	1	St3gal6
2.62179e-11	-2.56302	0.062	0.252	2.9406e-07	0	Zfp827		4.25563e-22	0.899039	0.96	0.823	4.77312e-18	0	Myo5a																		4.25563e-22	-0.899039	0.823	0.96	4.77312e-18	1	Myo5a
2.68412e-11	1.00078	0.62	0.344	3.01051e-07	0	Plekho2		4.86429e-13	0.898694	0.685	0.361	5.45579e-09	0	Syne1																		4.86429e-13	-0.898694	0.361	0.685	5.45579e-09	1	Syne1
2.70607e-11	-1.99474	0.09	0.308	3.03513e-07	0	Patj		3.31383e-06	0.89501	0.466	0.305	0.0371679	0	Anxa2																		3.31383e-06	-0.89501	0.305	0.466	0.0371679	1	Anxa2
2.79022e-11	1.60194	0.414	0.177	3.12951e-07	0	Tram2		7.36564e-07	0.894611	0.451	0.252	0.0082613	0	Dnajb9																		7.36564e-07	-0.894611	0.252	0.451	0.0082613	1	Dnajb9
2.97448e-11	-3.14812	0.037	0.203	3.33618e-07	0	Dennd2d		5.73303e-18	0.890103	0.941	0.751	6.43016e-14	0	Pitpnc1																		5.73303e-18	-0.890103	0.751	0.941	6.43016e-14	1	Pitpnc1
3.7235e-11	0.770402	0.824	0.613	4.17628e-07	0	Sqstm1		2.45022e-19	0.889289	0.92	0.652	2.74817e-15	0	Sik3																		2.45022e-19	-0.889289	0.652	0.92	2.74817e-15	1	Sik3
3.83587e-11	0.569742	0.981	0.902	4.30232e-07	0	Aff1		1.80951e-10	0.888745	0.605	0.311	2.02955e-06	0	Scimp																		1.80951e-10	-0.888745	0.311	0.605	2.02955e-06	1	Scimp
4.06113e-11	2.41924	0.225	0.033	4.55496e-07	0	Pvr		6.07263e-26	0.887785	0.988	0.8	6.81106e-22	0	Cerk																		6.07263e-26	-0.887785	0.8	0.988	6.81106e-22	1	Cerk
4.26131e-11	0.927825	0.627	0.354	4.77948e-07	0	Itgb2		7.60896e-08	0.885949	0.565	0.357	0.000853421	0	Lmnb1																		7.60896e-08	-0.885949	0.357	0.565	0.000853421	1	Lmnb1
4.32774e-11	0.977465	0.577	0.331	4.854e-07	0	Ahcyl1		6.0103e-08	0.873379	0.506	0.252	0.000674115	0	Myo1f																		6.0103e-08	-0.873379	0.252	0.506	0.000674115	1	Myo1f
5.06109e-11	-0.587161	0.824	0.925	5.67652e-07	0	Plekhm3		1.7628e-07	0.871704	0.546	0.331	0.00197715	0	Runx3																		1.7628e-07	-0.871704	0.331	0.546	0.00197715	1	Runx3
5.26731e-11	-0.69175	0.617	0.826	5.90781e-07	0	Phtf2		3.48116e-06	0.86935	0.435	0.243	0.0390447	0	Glipr1																		3.48116e-06	-0.86935	0.243	0.435	0.0390447	1	Glipr1
5.86614e-11	0.661608	0.969	0.895	6.57946e-07	0	Ssh2		2.15419e-07	0.865326	0.512	0.295	0.00241614	0	Ctsa																		2.15419e-07	-0.865326	0.295	0.512	0.00241614	1	Ctsa
6.15795e-11	0.545033	0.929	0.78	6.90676e-07	0	Fryl		6.41121e-07	0.863811	0.414	0.207	0.00719081	0	Plekhb2																		6.41121e-07	-0.863811	0.207	0.414	0.00719081	1	Plekhb2
6.28576e-11	-1.07671	0.361	0.587	7.05011e-07	0	Zfp652		1.04415e-06	0.86206	0.299	0.098	0.0117111	0	Bicd1																		1.04415e-06	-0.86206	0.098	0.299	0.0117111	1	Bicd1
6.52304e-11	-1.77318	0.139	0.331	7.31624e-07	0	Trim30b		9.94343e-07	0.860102	0.497	0.275	0.0111526	0	S100a9																		9.94343e-07	-0.860102	0.275	0.497	0.0111526	1	S100a9
7.56275e-11	-0.856875	0.685	0.807	8.48238e-07	0	Cd2ap		1.50834e-22	0.859527	0.972	0.846	1.69175e-18	0	Cd22																		1.50834e-22	-0.859527	0.846	0.972	1.69175e-18	1	Cd22
7.63785e-11	-4.74772	0.022	0.174	8.56662e-07	0	Pdzd2		1.48429e-08	0.854493	0.611	0.39	0.000166478	0	Ppfibp2																		1.48429e-08	-0.854493	0.39	0.611	0.000166478	1	Ppfibp2
7.72192e-11	1.39684	0.534	0.298	8.66091e-07	0	Ccnd2		1.15907e-16	0.850257	0.935	0.787	1.30001e-12	0	Asap1																		1.15907e-16	-0.850257	0.787	0.935	1.30001e-12	1	Asap1
9.68543e-11	0.566831	0.96	0.869	1.08632e-06	0	Ciita		2.64906e-20	0.843607	0.923	0.718	2.97119e-16	0	Irf8																		2.64906e-20	-0.843607	0.718	0.923	2.97119e-16	1	Irf8
1.02417e-10	-1.46828	0.219	0.439	1.14871e-06	0	Nid1		4.55326e-13	0.837394	0.762	0.462	5.10694e-09	0	Fut8																		4.55326e-13	-0.837394	0.462	0.762	5.10694e-09	1	Fut8
1.06514e-10	-1.07778	0.389	0.603	1.19466e-06	0	Snx25		3.80112e-09	0.825816	0.762	0.61	4.26334e-05	0	Klf6																		3.80112e-09	-0.825816	0.61	0.762	4.26334e-05	1	Klf6
1.07189e-10	-0.721675	0.796	0.882	1.20224e-06	0	Gimap1		6.08959e-12	0.824753	0.744	0.489	6.83008e-08	0	Bhlhe41																		6.08959e-12	-0.824753	0.489	0.744	6.83008e-08	1	Bhlhe41
1.07752e-10	3.50627	0.173	0.013	1.20855e-06	0	Slc1a3		2.92251e-18	0.824044	0.948	0.803	3.27788e-14	0	Zfand6																		2.92251e-18	-0.824044	0.803	0.948	3.27788e-14	1	Zfand6
1.09351e-10	-1.02612	0.503	0.656	1.22648e-06	0	Fcrl1		1.24455e-06	0.823859	0.556	0.37	0.0139589	0	5430427O19Rik																		1.24455e-06	-0.823859	0.37	0.556	0.0139589	1	5430427O19Rik
1.11617e-10	-1.51423	0.231	0.423	1.2519e-06	0	Slc7a7		4.16696e-08	0.818857	0.707	0.528	0.000467367	0	Rilpl2																		4.16696e-08	-0.818857	0.528	0.707	0.000467367	1	Rilpl2
1.15381e-10	0.653475	0.864	0.672	1.29411e-06	0	Man1a2		2.19788e-06	0.818702	0.497	0.298	0.0246514	0	Sipa1l2																		2.19788e-06	-0.818702	0.298	0.497	0.0246514	1	Sipa1l2
1.16437e-10	-4.90566	0.012	0.18	1.30595e-06	0	Fgf13		6.16746e-08	0.816293	0.519	0.285	0.000691742	0	Stoml1																		6.16746e-08	-0.816293	0.285	0.519	0.000691742	1	Stoml1
1.24715e-10	1.03742	0.528	0.259	1.3988e-06	0	Zbtb32		1.00155e-07	0.815372	0.559	0.325	0.00112333	0	Ehd4																		1.00155e-07	-0.815372	0.325	0.559	0.00112333	1	Ehd4
1.26487e-10	0.490113	0.988	0.915	1.41868e-06	0	Wnk1		3.78568e-12	0.813928	0.79	0.551	4.24602e-08	0	Lrrc8c																		3.78568e-12	-0.813928	0.551	0.79	4.24602e-08	1	Lrrc8c
1.34192e-10	-2.91794	0.04	0.197	1.5051e-06	0	Fcgrt		1.82767e-07	0.808455	0.528	0.295	0.00204992	0	Hs3st1																		1.82767e-07	-0.808455	0.295	0.528	0.00204992	1	Hs3st1
1.35489e-10	1.38024	0.435	0.164	1.51965e-06	0	Hip1		7.80619e-22	0.802766	0.938	0.718	8.75543e-18	0	Cd86																		7.80619e-22	-0.802766	0.718	0.938	8.75543e-18	1	Cd86
1.38899e-10	0.913655	0.744	0.495	1.5579e-06	0	Stxbp3		1.44816e-10	0.798254	0.836	0.63	1.62426e-06	0	Emp3																		1.44816e-10	-0.798254	0.63	0.836	1.62426e-06	1	Emp3
1.40339e-10	0.946269	0.627	0.367	1.57404e-06	0	Susd3		1.16813e-16	0.795052	0.873	0.607	1.31018e-12	0	Clasp2																		1.16813e-16	-0.795052	0.607	0.873	1.31018e-12	1	Clasp2
1.44816e-10	0.798254	0.836	0.63	1.62426e-06	0	Emp3		6.05791e-08	0.793655	0.565	0.318	0.000679456	0	Mob3b																		6.05791e-08	-0.793655	0.318	0.565	0.000679456	1	Mob3b
1.4997e-10	-0.939553	0.559	0.721	1.68207e-06	0	Scai		2.35142e-09	0.791893	0.596	0.321	2.63735e-05	0	Dgkh																		2.35142e-09	-0.791893	0.321	0.596	2.63735e-05	1	Dgkh
1.52513e-10	1.34895	0.426	0.18	1.71058e-06	0	Slfn8		1.85084e-13	0.790502	0.787	0.485	2.0759e-09	0	Grk5																		1.85084e-13	-0.790502	0.485	0.787	2.0759e-09	1	Grk5
1.5305e-10	-0.98246	0.691	0.82	1.71661e-06	0	Tle4		1.01568e-07	0.790014	0.611	0.334	0.00113919	0	Antxr2																		1.01568e-07	-0.790014	0.334	0.611	0.00113919	1	Antxr2
1.54007e-10	0.548771	0.929	0.797	1.72734e-06	0	Hsp90b1		9.26781e-19	0.787292	0.951	0.748	1.03948e-14	0	Gns																		9.26781e-19	-0.787292	0.748	0.951	1.03948e-14	1	Gns
1.5835e-10	1.44598	0.383	0.141	1.77606e-06	0	Bhlhe40		1.52234e-07	0.782354	0.568	0.351	0.00170746	0	Scd2																		1.52234e-07	-0.782354	0.351	0.568	0.00170746	1	Scd2
1.6218e-10	4.49999	0.136	0.003	1.81901e-06	0	Mag		1.73548e-07	0.781804	0.512	0.282	0.00194652	0	Cbx4																		1.73548e-07	-0.781804	0.282	0.512	0.00194652	1	Cbx4
1.63906e-10	3.50688	0.185	0.023	1.83837e-06	0	Ankub1		1.68784e-07	0.774152	0.59	0.37	0.00189309	0	Mindy3																		1.68784e-07	-0.774152	0.37	0.59	0.00189309	1	Mindy3
1.7108e-10	1.34136	0.531	0.308	1.91884e-06	0	Mctp2		5.05415e-08	0.773876	0.485	0.21	0.000566873	0	S100a8																		5.05415e-08	-0.773876	0.21	0.485	0.000566873	1	S100a8
1.77449e-10	1.91325	0.287	0.085	1.99027e-06	0	Trp53inp2		3.7235e-11	0.770402	0.824	0.613	4.17628e-07	0	Sqstm1																		3.7235e-11	-0.770402	0.613	0.824	4.17628e-07	1	Sqstm1
1.80951e-10	0.888745	0.605	0.311	2.02955e-06	0	Scimp		1.3508e-08	0.767334	0.66	0.449	0.000151506	0	Cib1																		1.3508e-08	-0.767334	0.449	0.66	0.000151506	1	Cib1
1.83479e-10	4.23661	0.154	0.003	2.0579e-06	0	Aoah		7.90503e-13	0.756683	0.867	0.636	8.86628e-09	0	Npc2																		7.90503e-13	-0.756683	0.636	0.867	8.86628e-09	1	Npc2
1.88136e-10	-2.35137	0.068	0.236	2.11013e-06	0	Mapk11		3.585e-08	0.756191	0.679	0.489	0.000402094	0	Cep57																		3.585e-08	-0.756191	0.489	0.679	0.000402094	1	Cep57
1.94191e-10	-1.08582	0.346	0.538	2.17805e-06	0	N4bp2		8.21574e-12	0.75526	0.843	0.623	9.21477e-08	0	Litaf																		8.21574e-12	-0.75526	0.623	0.843	9.21477e-08	1	Litaf
2.14637e-10	-0.784454	0.67	0.83	2.40737e-06	0	Kynu		2.78962e-10	0.753326	0.756	0.541	3.12883e-06	0	Myo9b																		2.78962e-10	-0.753326	0.541	0.756	3.12883e-06	1	Myo9b
2.26945e-10	0.648641	0.846	0.764	2.54542e-06	0	Cd81		3.95476e-08	0.743807	0.608	0.377	0.000443566	0	Evi2a																		3.95476e-08	-0.743807	0.377	0.608	0.000443566	1	Evi2a
2.32476e-10	-0.989518	0.515	0.669	2.60745e-06	0	Eif2ak3		1.20727e-06	0.742357	0.485	0.279	0.0135408	0	Cfap20																		1.20727e-06	-0.742357	0.279	0.485	0.0135408	1	Cfap20
2.34325e-10	2.29207	0.25	0.069	2.62819e-06	0	Ms4a4b		9.87805e-09	0.733492	0.62	0.344	0.000110792	0	Syngr2																		9.87805e-09	-0.733492	0.344	0.62	0.000110792	1	Syngr2
2.47014e-10	-1.16847	0.336	0.511	2.77051e-06	0	Gm12185		7.46869e-08	0.727892	0.673	0.452	0.000837688	0	Ccr7																		7.46869e-08	-0.727892	0.452	0.673	0.000837688	1	Ccr7
2.5267e-10	0.682904	0.815	0.623	2.83394e-06	0	P2ry10		4.53333e-09	0.726226	0.858	0.738	5.08458e-05	0	Top1																		4.53333e-09	-0.726226	0.738	0.858	5.08458e-05	1	Top1
2.69737e-10	-1.86193	0.13	0.331	3.02537e-06	0	Hepacam2		1.64022e-06	0.725773	0.611	0.423	0.0183967	0	Rexo2																		1.64022e-06	-0.725773	0.423	0.611	0.0183967	1	Rexo2
2.78962e-10	0.753326	0.756	0.541	3.12883e-06	0	Myo9b		1.28272e-07	0.72266	0.725	0.505	0.0014387	0	Rbm47																		1.28272e-07	-0.72266	0.505	0.725	0.0014387	1	Rbm47
2.92592e-10	2.31098	0.241	0.062	3.28171e-06	0	Il2rb		9.23321e-10	0.719637	0.756	0.511	1.0356e-05	0	Wdr7																		9.23321e-10	-0.719637	0.511	0.756	1.0356e-05	1	Wdr7
2.94641e-10	-1.14521	0.392	0.567	3.30469e-06	0	Dgka		1.71641e-06	0.718869	0.488	0.285	0.0192512	0	Colgalt1																		1.71641e-06	-0.718869	0.285	0.488	0.0192512	1	Colgalt1
2.9928e-10	-3.92066	0.043	0.177	3.35673e-06	0	Zfp608		1.29182e-13	0.717036	0.917	0.767	1.4489e-09	0	Mef2d																		1.29182e-13	-0.717036	0.767	0.917	1.4489e-09	1	Mef2d
3.24216e-10	0.516795	0.898	0.702	3.63641e-06	0	Cd83		1.25095e-08	0.716064	0.812	0.662	0.000140307	0	Klf13																		1.25095e-08	-0.716064	0.662	0.812	0.000140307	1	Klf13
3.31539e-10	-0.597162	0.84	0.934	3.71854e-06	0	Cd180		3.61716e-09	0.713113	0.802	0.603	4.057e-05	0	Cep120																		3.61716e-09	-0.713113	0.603	0.802	4.057e-05	1	Cep120
3.49473e-10	-0.995927	0.472	0.643	3.91968e-06	0	Rassf2		2.20439e-09	0.710051	0.775	0.534	2.47245e-05	0	Rab43																		2.20439e-09	-0.710051	0.534	0.775	2.47245e-05	1	Rab43
3.5144e-10	1.41766	0.395	0.174	3.94175e-06	0	Rcn3		6.72587e-08	0.709757	0.719	0.521	0.000754373	0	Ell2																		6.72587e-08	-0.709757	0.521	0.719	0.000754373	1	Ell2
3.54627e-10	2.58925	0.231	0.059	3.97749e-06	0	Gas7		1.33504e-13	0.708632	0.883	0.675	1.49738e-09	0	Tmem123																		1.33504e-13	-0.708632	0.675	0.883	1.49738e-09	1	Tmem123
3.71135e-10	0.695085	0.938	0.869	4.16265e-06	0	Gpcpd1		1.36039e-06	0.708199	0.534	0.321	0.0152581	0	Selplg																		1.36039e-06	-0.708199	0.321	0.534	0.0152581	1	Selplg
3.78767e-10	4.90212	0.16	0.02	4.24826e-06	0	Grm8		1.60172e-12	0.705343	0.855	0.685	1.79649e-08	0	Tspo																		1.60172e-12	-0.705343	0.685	0.855	1.79649e-08	1	Tspo
4.04809e-10	1.4431	0.478	0.275	4.54034e-06	0	Hacd3		2.25027e-06	0.704649	0.506	0.295	0.0252391	0	Cdkn2d																		2.25027e-06	-0.704649	0.295	0.506	0.0252391	1	Cdkn2d
4.94891e-10	0.915382	0.849	0.711	5.5507e-06	0	Plek		3.71135e-10	0.695085	0.938	0.869	4.16265e-06	0	Gpcpd1																		3.71135e-10	-0.695085	0.869	0.938	4.16265e-06	1	Gpcpd1
5.03856e-10	-0.732229	0.762	0.849	5.65125e-06	0	Tnfrsf13b		3.34041e-07	0.693716	0.565	0.311	0.0037466	0	Srbd1																		3.34041e-07	-0.693716	0.311	0.565	0.0037466	1	Srbd1
5.08284e-10	0.685182	0.843	0.662	5.70091e-06	0	Dnajb6		1.11083e-07	0.690288	0.503	0.23	0.00124591	0	Irs2																		1.11083e-07	-0.690288	0.23	0.503	0.00124591	1	Irs2
5.74014e-10	-1.20108	0.355	0.567	6.43815e-06	0	Carmil1		7.9999e-13	0.690189	0.877	0.705	8.97268e-09	0	Sat1																		7.9999e-13	-0.690189	0.705	0.877	8.97268e-09	1	Sat1
5.8412e-10	-1.51291	0.194	0.374	6.55149e-06	0	Ccdc69		5.08284e-10	0.685182	0.843	0.662	5.70091e-06	0	Dnajb6																		5.08284e-10	-0.685182	0.662	0.843	5.70091e-06	1	Dnajb6
6.22219e-10	-1.34352	0.201	0.433	6.97881e-06	0	Klhl14		2.5267e-10	0.682904	0.815	0.623	2.83394e-06	0	P2ry10																		2.5267e-10	-0.682904	0.623	0.815	2.83394e-06	1	P2ry10
6.96308e-10	-3.7935	0.031	0.17	7.8098e-06	0	Vpreb3		1.17228e-11	0.681859	0.898	0.761	1.31483e-07	0	Sec11c																		1.17228e-11	-0.681859	0.761	0.898	1.31483e-07	1	Sec11c
7.52466e-10	-0.602866	0.898	0.951	8.43966e-06	0	Ralgps2		9.24784e-08	0.672597	0.735	0.521	0.00103724	0	Dtnbp1																		9.24784e-08	-0.672597	0.521	0.735	0.00103724	1	Dtnbp1
7.84195e-10	1.11215	0.472	0.236	8.79554e-06	0	Tnfrsf1b		2.42805e-20	0.672047	0.991	0.875	2.7233e-16	0	Sp140																		2.42805e-20	-0.672047	0.875	0.991	2.7233e-16	1	Sp140
8.47604e-10	1.68438	0.392	0.18	9.50673e-06	0	Arl4a		2.16085e-11	0.666981	0.827	0.613	2.42361e-07	0	Fxyd5																		2.16085e-11	-0.666981	0.613	0.827	2.42361e-07	1	Fxyd5
8.75517e-10	2.19998	0.228	0.043	9.8198e-06	0	Chpt1		2.28513e-07	0.666034	0.698	0.498	0.002563	0	Usp47																		2.28513e-07	-0.666034	0.498	0.698	0.002563	1	Usp47
9.23321e-10	0.719637	0.756	0.511	1.0356e-05	0	Wdr7		1.54884e-06	0.661945	0.716	0.548	0.0173717	0	Etf1																		1.54884e-06	-0.661945	0.548	0.716	0.0173717	1	Etf1
9.41719e-10	0.651046	0.877	0.659	1.05623e-05	0	Etv6		5.86614e-11	0.661608	0.969	0.895	6.57946e-07	0	Ssh2																		5.86614e-11	-0.661608	0.895	0.969	6.57946e-07	1	Ssh2
9.50845e-10	-5.58485	0.003	0.134	1.06647e-05	0	Epcam		3.3175e-14	0.655549	0.873	0.613	3.72091e-10	0	Nlrc5																		3.3175e-14	-0.655549	0.613	0.873	3.72091e-10	1	Nlrc5
9.52631e-10	2.74128	0.176	0.02	1.06847e-05	0	Afap1		1.15381e-10	0.653475	0.864	0.672	1.29411e-06	0	Man1a2																		1.15381e-10	-0.653475	0.672	0.864	1.29411e-06	1	Man1a2
1.43307e-09	-5.88403	0.003	0.134	1.60733e-05	0	Drd3		9.41719e-10	0.651046	0.877	0.659	1.05623e-05	0	Etv6																		9.41719e-10	-0.651046	0.659	0.877	1.05623e-05	1	Etv6
1.48463e-09	-0.913499	0.614	0.738	1.66516e-05	0	Sema4d		7.27283e-08	0.650489	0.667	0.446	0.000815721	0	Auh																		7.27283e-08	-0.650489	0.446	0.667	0.000815721	1	Auh
1.48828e-09	1.37953	0.407	0.197	1.66925e-05	0	Unc119b		2.26945e-10	0.648641	0.846	0.764	2.54542e-06	0	Cd81																		2.26945e-10	-0.648641	0.764	0.846	2.54542e-06	1	Cd81
1.57913e-09	1.01444	0.574	0.325	1.77115e-05	0	Nfkbiz		5.4183e-09	0.645717	0.682	0.407	6.07717e-05	0	Cxcr4																		5.4183e-09	-0.645717	0.407	0.682	6.07717e-05	1	Cxcr4
1.6391e-09	2.23233	0.318	0.118	1.83842e-05	0	Wfdc17		1.9892e-08	0.645154	0.698	0.469	0.000223109	0	Lman2																		1.9892e-08	-0.645154	0.469	0.698	0.000223109	1	Lman2
1.69302e-09	-2.08243	0.114	0.269	1.89889e-05	0	Hist1h2be		2.59179e-07	0.636652	0.627	0.384	0.00290695	0	Ctsb																		2.59179e-07	-0.636652	0.384	0.627	0.00290695	1	Ctsb
1.69863e-09	0.900079	0.639	0.443	1.90518e-05	0	St3gal6		3.01179e-16	0.629772	0.966	0.826	3.37802e-12	0	Psap																		3.01179e-16	-0.629772	0.826	0.966	3.37802e-12	1	Psap
1.89706e-09	-3.16877	0.022	0.17	2.12774e-05	0	Sfn		1.75438e-06	0.626673	0.608	0.407	0.0196772	0	Pptc7																		1.75438e-06	-0.626673	0.407	0.608	0.0196772	1	Pptc7
2.01506e-09	4.86078	0.127	0.003	2.26009e-05	0	Sema6d		2.21964e-08	0.623295	0.827	0.62	0.000248954	0	Vim																		2.21964e-08	-0.623295	0.62	0.827	0.000248954	1	Vim
2.20439e-09	0.710051	0.775	0.534	2.47245e-05	0	Rab43		1.06505e-06	0.620033	0.645	0.426	0.0119456	0	Ube2a																		1.06505e-06	-0.620033	0.426	0.645	0.0119456	1	Ube2a
2.22805e-09	-2.53599	0.04	0.2	2.49898e-05	0	Cyp39a1		8.5931e-07	0.619893	0.707	0.479	0.00963802	0	Atp6v0d1																		8.5931e-07	-0.619893	0.479	0.707	0.00963802	1	Atp6v0d1
2.35142e-09	0.791893	0.596	0.321	2.63735e-05	0	Dgkh		2.48966e-07	0.61748	0.809	0.633	0.00279241	0	Clic4																		2.48966e-07	-0.61748	0.633	0.809	0.00279241	1	Clic4
2.46881e-09	-2.91275	0.037	0.19	2.76902e-05	0	Dip2c		5.97019e-13	0.606161	0.963	0.836	6.69617e-09	0	Cd38																		5.97019e-13	-0.606161	0.836	0.963	6.69617e-09	1	Cd38
2.59644e-09	1.06936	0.556	0.357	2.91217e-05	0	Tbc1d15		2.51192e-07	0.600301	0.778	0.6	0.00281737	0	Ncoa7																		2.51192e-07	-0.600301	0.6	0.778	0.00281737	1	Ncoa7
2.74778e-09	4.04258	0.151	0.013	3.08191e-05	0	Itga2		4.19422e-12	0.599648	0.951	0.774	4.70424e-08	0	Ncoa1																		4.19422e-12	-0.599648	0.774	0.951	4.70424e-08	1	Ncoa1
2.78918e-09	0.92865	0.54	0.308	3.12834e-05	0	Fam174a		1.79426e-12	0.59492	0.926	0.813	2.01245e-08	0	Tln1																		1.79426e-12	-0.59492	0.813	0.926	2.01245e-08	1	Tln1
3.01822e-09	-3.71325	0.009	0.148	3.38523e-05	0	Crim1		2.93504e-08	0.593551	0.821	0.646	0.000329194	0	Ctso																		2.93504e-08	-0.593551	0.646	0.821	0.000329194	1	Ctso
3.20475e-09	1.14389	0.454	0.216	3.59445e-05	0	Btf3l4		5.66641e-09	0.593498	0.83	0.659	6.35545e-05	0	Prrc2b																		5.66641e-09	-0.593498	0.659	0.83	6.35545e-05	1	Prrc2b
3.32094e-09	-0.689341	0.698	0.813	3.72477e-05	0	Dmxl1		1.2408e-16	0.590487	0.972	0.82	1.39168e-12	0	Dennd4a																		1.2408e-16	-0.590487	0.82	0.972	1.39168e-12	1	Dennd4a
3.61716e-09	0.713113	0.802	0.603	4.057e-05	0	Cep120		1.43981e-13	0.587898	0.981	0.879	1.61489e-09	0	St6gal1																		1.43981e-13	-0.587898	0.879	0.981	1.61489e-09	1	St6gal1
3.80112e-09	0.825816	0.762	0.61	4.26334e-05	0	Klf6		9.00001e-14	0.583478	0.966	0.872	1.00944e-09	0	H2-T23																		9.00001e-14	-0.583478	0.872	0.966	1.00944e-09	1	H2-T23
4.19803e-09	1.03559	0.46	0.216	4.70851e-05	0	Arid5a		6.96805e-07	0.574795	0.772	0.61	0.00781537	0	Ddx3y																		6.96805e-07	-0.574795	0.61	0.772	0.00781537	1	Ddx3y
4.52252e-09	0.48156	0.954	0.882	5.07245e-05	0	Ywhaz		7.19437e-08	0.570994	0.802	0.61	0.00080692	0	Tcp11l2																		7.19437e-08	-0.570994	0.61	0.802	0.00080692	1	Tcp11l2
4.53333e-09	0.726226	0.858	0.738	5.08458e-05	0	Top1		3.83587e-11	0.569742	0.981	0.902	4.30232e-07	0	Aff1																		3.83587e-11	-0.569742	0.902	0.981	4.30232e-07	1	Aff1
4.75934e-09	2.06567	0.219	0.056	5.33807e-05	0	Slc36a4		9.68543e-11	0.566831	0.96	0.869	1.08632e-06	0	Ciita																		9.68543e-11	-0.566831	0.869	0.96	1.08632e-06	1	Ciita
4.78942e-09	-1.71713	0.154	0.311	5.37182e-05	0	Slc14a1		1.1235e-07	0.563663	0.769	0.577	0.00126011	0	Pkm																		1.1235e-07	-0.563663	0.577	0.769	0.00126011	1	Pkm
4.92382e-09	-1.29961	0.358	0.534	5.52255e-05	0	Pard3b		8.91944e-07	0.557569	0.738	0.538	0.010004	0	Exoc2																		8.91944e-07	-0.557569	0.538	0.738	0.010004	1	Exoc2
4.98531e-09	-1.67747	0.099	0.295	5.59152e-05	0	Vav3		1.05338e-06	0.556599	0.762	0.59	0.0118147	0	Fnip1																		1.05338e-06	-0.556599	0.59	0.762	0.0118147	1	Fnip1
5.25976e-09	2.97648	0.167	0.016	5.89934e-05	0	Camk2a		5.99594e-09	0.550748	0.963	0.882	6.72504e-05	0	Dgkd																		5.99594e-09	-0.550748	0.882	0.963	6.72504e-05	1	Dgkd
5.4183e-09	0.645717	0.682	0.407	6.07717e-05	0	Cxcr4		5.83616e-13	0.550001	0.978	0.921	6.54583e-09	0	Map3k1																		5.83616e-13	-0.550001	0.921	0.978	6.54583e-09	1	Map3k1
5.66641e-09	0.593498	0.83	0.659	6.35545e-05	0	Prrc2b		1.54007e-10	0.548771	0.929	0.797	1.72734e-06	0	Hsp90b1																		1.54007e-10	-0.548771	0.797	0.929	1.72734e-06	1	Hsp90b1
5.95225e-09	5.44681	0.133	0.007	6.67604e-05	0	P2ry14		6.21546e-07	0.548509	0.877	0.728	0.00697126	0	Fndc3a																		6.21546e-07	-0.548509	0.728	0.877	0.00697126	1	Fndc3a
5.99594e-09	0.550748	0.963	0.882	6.72504e-05	0	Dgkd		1.01485e-07	0.547117	0.806	0.636	0.00113826	0	Sp110																		1.01485e-07	-0.547117	0.636	0.806	0.00113826	1	Sp110
6.1702e-09	-1.10715	0.287	0.472	6.92049e-05	0	Hhex		2.56965e-06	0.545883	0.738	0.538	0.0288212	0	Abcc4																		2.56965e-06	-0.545883	0.538	0.738	0.0288212	1	Abcc4
6.19271e-09	-0.800795	0.562	0.705	6.94574e-05	0	Tbc1d10c		9.15048e-08	0.545176	0.858	0.715	0.00102632	0	Skap2																		9.15048e-08	-0.545176	0.715	0.858	0.00102632	1	Skap2
6.71591e-09	1.67683	0.287	0.098	7.53257e-05	0	Nfil3		6.15795e-11	0.545033	0.929	0.78	6.90676e-07	0	Fryl																		6.15795e-11	-0.545033	0.78	0.929	6.90676e-07	1	Fryl
6.90704e-09	2.28299	0.191	0.036	7.74693e-05	0	Arl4c		2.57278e-08	0.542945	0.886	0.761	0.000288562	0	Thada																		2.57278e-08	-0.542945	0.761	0.886	0.000288562	1	Thada
7.14965e-09	-3.82314	0.019	0.144	8.01904e-05	0	Ccdc125		6.94336e-07	0.540837	0.91	0.856	0.00778767	0	Dnajc7																		6.94336e-07	-0.540837	0.856	0.91	0.00778767	1	Dnajc7
7.38315e-09	1.02522	0.454	0.21	8.28095e-05	0	Prdx4		2.72646e-12	0.534407	0.972	0.757	3.058e-08	0	Ptpn22																		2.72646e-12	-0.534407	0.757	0.972	3.058e-08	1	Ptpn22
7.93277e-09	2.93548	0.157	0.02	8.8974e-05	0	Tmem159		2.09101e-06	0.533991	0.877	0.807	0.0234527	0	Rhoh																		2.09101e-06	-0.533991	0.807	0.877	0.0234527	1	Rhoh
7.96362e-09	2.97339	0.167	0.026	8.932e-05	0	Srgap3		1.3132e-08	0.532821	0.858	0.633	0.000147288	0	Lrmp																		1.3132e-08	-0.532821	0.633	0.858	0.000147288	1	Lrmp
8.13555e-09	0.93952	0.59	0.361	9.12483e-05	0	Aebp2		5.9731e-07	0.531852	0.744	0.534	0.00669943	0	Arih2																		5.9731e-07	-0.531852	0.534	0.744	0.00669943	1	Arih2
8.59181e-09	-1.44422	0.228	0.403	9.63658e-05	0	Mpp6		1.2417e-06	0.531537	0.682	0.446	0.0139269	0	Golgb1																		1.2417e-06	-0.531537	0.446	0.682	0.0139269	1	Golgb1
9.15248e-09	-0.735698	0.759	0.843	0.000102654	0	Traf3		1.61068e-06	0.527533	0.679	0.456	0.0180654	0	Chfr																		1.61068e-06	-0.527533	0.456	0.679	0.0180654	1	Chfr
9.56152e-09	-0.881715	0.528	0.649	0.000107242	0	Samd9l		2.26003e-12	0.525853	0.994	0.938	2.53485e-08	0	Gdi2																		2.26003e-12	-0.525853	0.938	0.994	2.53485e-08	1	Gdi2
9.64699e-09	3.29603	0.127	0.003	0.000108201	0	Dkk3		3.24216e-10	0.516795	0.898	0.702	3.63641e-06	0	Cd83																		3.24216e-10	-0.516795	0.702	0.898	3.63641e-06	1	Cd83
9.87805e-09	0.733492	0.62	0.344	0.000110792	0	Syngr2		1.87198e-06	0.514131	0.713	0.489	0.0209961	0	Tespa1																		1.87198e-06	-0.514131	0.489	0.713	0.0209961	1	Tespa1
1.04132e-08	1.283	0.34	0.121	0.000116794	0	Trp53bp2		1.0879e-07	0.504457	0.972	0.911	0.00122019	0	Klf2																		1.0879e-07	-0.504457	0.911	0.972	0.00122019	1	Klf2
1.07321e-08	1.65862	0.293	0.111	0.000120371	0	Nlrp1b		2.87518e-08	0.500453	0.849	0.698	0.00032248	0	Cst3																		2.87518e-08	-0.500453	0.698	0.849	0.00032248	1	Cst3
1.10605e-08	1.60033	0.272	0.089	0.000124054	0	Lcp2		1.26487e-10	0.490113	0.988	0.915	1.41868e-06	0	Wnk1																		1.26487e-10	-0.490113	0.915	0.988	1.41868e-06	1	Wnk1
1.11325e-08	0.927404	0.608	0.39	0.000124862	0	Bcl2a1b		1.17071e-11	0.485994	0.963	0.889	1.31306e-07	0	Laptm5																		1.17071e-11	-0.485994	0.889	0.963	1.31306e-07	1	Laptm5
1.11547e-08	-2.24242	0.052	0.21	0.000125112	0	Sidt1		3.96557e-07	0.485877	0.88	0.751	0.00444779	0	Stx7																		3.96557e-07	-0.485877	0.751	0.88	0.00444779	1	Stx7
1.136e-08	1.93223	0.222	0.052	0.000127414	0	Gbp6		4.52252e-09	0.48156	0.954	0.882	5.07245e-05	0	Ywhaz																		4.52252e-09	-0.48156	0.882	0.954	5.07245e-05	1	Ywhaz
1.1571e-08	5.41573	0.105	0	0.000129781	0	Gnaz		1.98178e-06	0.47986	0.873	0.77	0.0222276	0	Stat3																		1.98178e-06	-0.47986	0.77	0.873	0.0222276	1	Stat3
1.16391e-08	1.24857	0.349	0.138	0.000130544	0	Fuca2		2.45066e-06	0.476764	0.769	0.607	0.0274866	0	Tmed2																		2.45066e-06	-0.476764	0.607	0.769	0.0274866	1	Tmed2
1.25095e-08	0.716064	0.812	0.662	0.000140307	0	Klf13		1.94851e-07	0.474138	0.948	0.885	0.00218545	0	Rap1b																		1.94851e-07	-0.474138	0.885	0.948	0.00218545	1	Rap1b
1.26528e-08	-0.93123	0.593	0.702	0.000141914	0	Zfp831		5.05005e-07	0.46702	0.812	0.616	0.00566414	0	H2-T22																		5.05005e-07	-0.46702	0.616	0.812	0.00566414	1	H2-T22
1.3132e-08	0.532821	0.858	0.633	0.000147288	0	Lrmp		4.11319e-07	0.463154	0.867	0.728	0.00461335	0	Pdia3																		4.11319e-07	-0.463154	0.728	0.867	0.00461335	1	Pdia3
1.32712e-08	1.54354	0.296	0.125	0.00014885	0	Per1		1.81143e-07	0.450342	0.877	0.692	0.00203169	0	Hcls1																		1.81143e-07	-0.450342	0.692	0.877	0.00203169	1	Hcls1
1.33752e-08	2.40911	0.201	0.043	0.000150017	0	Slc22a15		7.60224e-07	0.433894	0.92	0.833	0.00852668	0	Pik3ap1																		7.60224e-07	-0.433894	0.833	0.92	0.00852668	1	Pik3ap1
1.33781e-08	1.69269	0.247	0.056	0.000150049	0	Tnfsf13b		3.09657e-08	0.432699	0.951	0.852	0.000347311	0	Ncoa2																		3.09657e-08	-0.432699	0.852	0.951	0.000347311	1	Ncoa2
1.3508e-08	0.767334	0.66	0.449	0.000151506	0	Cib1		1.04226e-06	0.425047	0.901	0.787	0.0116899	0	Tmbim6																		1.04226e-06	-0.425047	0.787	0.901	0.0116899	1	Tmbim6
1.39414e-08	-0.942271	0.451	0.6	0.000156367	0	Trim5		1.69198e-07	0.417326	0.892	0.718	0.00189772	0	Rsrc1																		1.69198e-07	-0.417326	0.718	0.892	0.00189772	1	Rsrc1
1.47919e-08	3.53373	0.123	0.007	0.000165905	0	Tmem41a		1.06819e-07	0.415574	0.91	0.81	0.00119809	0	Psmb9																		1.06819e-07	-0.415574	0.81	0.91	0.00119809	1	Psmb9
1.48429e-08	0.854493	0.611	0.39	0.000166478	0	Ppfibp2		3.23497e-07	0.381592	0.92	0.761	0.00362834	0	Stk38																		3.23497e-07	-0.381592	0.761	0.92	0.00362834	1	Stk38
1.55208e-08	-1.43597	0.284	0.43	0.000174081	0	Tbc1d9		3.18722e-06	0.377107	0.824	0.639	0.0357479	0	Spcs2																		3.18722e-06	-0.377107	0.639	0.824	0.0357479	1	Spcs2
1.57094e-08	-0.921431	0.432	0.597	0.000176196	0	Tmem154		1.13726e-06	0.372568	0.951	0.859	0.0127555	0	Ubc																		1.13726e-06	-0.372568	0.859	0.951	0.0127555	1	Ubc
1.60966e-08	1.96384	0.222	0.056	0.000180539	0	Tubb2a		1.16746e-06	0.369493	0.87	0.741	0.0130942	0	Tmem131																		1.16746e-06	-0.369493	0.741	0.87	0.0130942	1	Tmem131
1.67359e-08	-2.55506	0.04	0.18	0.00018771	0	Anks1b		2.47625e-06	0.325552	0.963	0.856	0.0277736	0	Srsf11																		2.47625e-06	-0.325552	0.856	0.963	0.0277736	1	Srsf11
1.70125e-08	-1.9466	0.071	0.236	0.000190813	0	Lck		6.8457e-08	0.226985	0.627	0.311	0.000767814	0	Ighg2b																		6.8457e-08	-0.226985	0.311	0.627	0.000767814	1	Ighg2b
1.73751e-08	1.20599	0.37	0.161	0.000194879	0	Htatip2
1.8692e-08	-1.88037	0.145	0.302	0.000209649	0	Slc41a2
1.89327e-08	3.06418	0.136	0.007	0.000212349	0	Plod2
1.9892e-08	0.645154	0.698	0.469	0.000223109	0	Lman2
2.06275e-08	-0.579144	0.815	0.885	0.000231358	0	Crip1
2.06876e-08	0.987964	0.525	0.305	0.000232032	0	Prdx3
2.07192e-08	-0.767021	0.605	0.725	0.000232387	0	Vasp
2.21964e-08	0.623295	0.827	0.62	0.000248954	0	Vim
2.30493e-08	3.08243	0.164	0.026	0.000258521	0	Ifnlr1
2.54639e-08	-0.961796	0.457	0.616	0.000285603	0	Rnf145
2.57278e-08	0.542945	0.886	0.761	0.000288562	0	Thada
2.6306e-08	0.927178	0.503	0.279	0.000295048	0	Prxl2a
2.80219e-08	1.58764	0.235	0.052	0.000314294	0	Osbpl3
2.82654e-08	-1.43293	0.13	0.311	0.000317024	0	Faah
2.85123e-08	-0.889841	0.463	0.613	0.000319793	0	Atg16l2
2.87518e-08	0.500453	0.849	0.698	0.00032248	0	Cst3
2.93504e-08	0.593551	0.821	0.646	0.000329194	0	Ctso
3.09657e-08	0.432699	0.951	0.852	0.000347311	0	Ncoa2
3.1503e-08	-2.13015	0.059	0.203	0.000353337	0	Arhgap5
3.28806e-08	1.05552	0.438	0.203	0.000368789	0	Ttc7b
3.37372e-08	0.959156	0.448	0.22	0.000378397	0	Capn2
3.5278e-08	1.11396	0.432	0.193	0.000395678	0	Rell1
3.585e-08	0.756191	0.679	0.489	0.000402094	0	Cep57
3.69987e-08	1.38634	0.336	0.154	0.000414977	0	Polm
3.95476e-08	0.743807	0.608	0.377	0.000443566	0	Evi2a
3.98158e-08	-1.33726	0.201	0.361	0.000446574	0	Prps2
4.16696e-08	0.818857	0.707	0.528	0.000467367	0	Rilpl2
4.16796e-08	-1.6292	0.102	0.262	0.000467479	0	Smagp
4.21594e-08	-1.74893	0.071	0.236	0.00047286	0	Pawr
5.05415e-08	0.773876	0.485	0.21	0.000566873	0	S100a8
5.17374e-08	-1.31456	0.157	0.334	0.000580286	0	Bid
5.34798e-08	-1.74911	0.099	0.256	0.000599829	0	Tspan5
5.56142e-08	-1.20007	0.306	0.446	0.000623769	0	Nup160
5.56471e-08	0.938637	0.583	0.364	0.000624138	0	N4bp1
5.60871e-08	2.18467	0.216	0.056	0.000629072	0	Nr4a3
5.84932e-08	2.08281	0.176	0.033	0.00065606	0	Cit
6.0103e-08	0.873379	0.506	0.252	0.000674115	0	Myo1f
6.01038e-08	-2.83096	0.022	0.144	0.000674125	0	Armc3
6.01938e-08	1.16067	0.333	0.111	0.000675134	0	Gm1043
6.05791e-08	0.793655	0.565	0.318	0.000679456	0	Mob3b
6.16746e-08	0.816293	0.519	0.285	0.000691742	0	Stoml1
6.36798e-08	1.27065	0.336	0.144	0.000714232	0	Mgst2
6.52782e-08	-0.835583	0.318	0.528	0.00073216	0	Rnf130
6.55583e-08	2.84419	0.142	0.02	0.000735302	0	Serpinb6b
6.72587e-08	0.709757	0.719	0.521	0.000754373	0	Ell2
6.8457e-08	0.226985	0.627	0.311	0.000767814	0	Ighg2b
7.05762e-08	-2.73628	0.037	0.151	0.000791582	0	B3gnt8
7.19437e-08	0.570994	0.802	0.61	0.00080692	0	Tcp11l2
7.20097e-08	2.27622	0.179	0.036	0.000807661	0	Dapk2
7.2456e-08	3.41265	0.123	0.013	0.000812666	0	Zcchc14
7.27283e-08	0.650489	0.667	0.446	0.000815721	0	Auh
7.28914e-08	-5.07246	0.015	0.118	0.00081755	0	Maml3
7.34898e-08	-3.3986	0.019	0.131	0.000824261	0	Ubtd2
7.46869e-08	0.727892	0.673	0.452	0.000837688	0	Ccr7
7.60896e-08	0.885949	0.565	0.357	0.000853421	0	Lmnb1
8.18725e-08	-1.03964	0.38	0.511	0.000918282	0	Trim34a
8.29879e-08	-1.35175	0.213	0.377	0.000930792	0	Dph5
9.15048e-08	0.545176	0.858	0.715	0.00102632	0	Skap2
9.24784e-08	0.672597	0.735	0.521	0.00103724	0	Dtnbp1
9.47323e-08	-3.68395	0.012	0.118	0.00106252	0	Rasgrp4
9.51835e-08	-2.67688	0.043	0.177	0.00106758	0	Agbl1
9.89329e-08	2.7882	0.136	0.02	0.00110963	0	Prf1
1.00155e-07	0.815372	0.559	0.325	0.00112333	0	Ehd4
1.01485e-07	0.547117	0.806	0.636	0.00113826	0	Sp110
1.01568e-07	0.790014	0.611	0.334	0.00113919	0	Antxr2
1.02886e-07	-1.00596	0.367	0.515	0.00115397	0	Gpd2
1.06819e-07	0.415574	0.91	0.81	0.00119809	0	Psmb9
1.08318e-07	1.51846	0.238	0.062	0.0012149	0	Impa2
1.0879e-07	0.504457	0.972	0.911	0.00122019	0	Klf2
1.09938e-07	1.0859	0.398	0.203	0.00123307	0	Creld2
1.10451e-07	1.07054	0.398	0.207	0.00123882	0	Efhd2
1.11083e-07	0.690288	0.503	0.23	0.00124591	0	Irs2
1.1235e-07	0.563663	0.769	0.577	0.00126011	0	Pkm
1.12768e-07	-0.738398	0.694	0.761	0.00126481	0	Txndc16
1.16918e-07	2.30526	0.157	0.03	0.00131136	0	Tmem176a
1.18381e-07	-2.29354	0.071	0.2	0.00132776	0	Specc1
1.22195e-07	4.84133	0.105	0.007	0.00137054	0	Gpc5
1.269e-07	-0.773793	0.651	0.721	0.00142331	0	Atp2a3
1.28272e-07	0.72266	0.725	0.505	0.0014387	0	Rbm47
1.40672e-07	-0.703168	0.704	0.813	0.00157778	0	Akt3
1.44158e-07	2.07762	0.188	0.046	0.00161688	0	Atp11a
1.52234e-07	0.782354	0.568	0.351	0.00170746	0	Scd2
1.53144e-07	1.19489	0.333	0.134	0.00171766	0	Saraf
1.58357e-07	1.62591	0.231	0.085	0.00177613	0	Zfyve21
1.61229e-07	-0.730635	0.556	0.666	0.00180834	0	Slamf6
1.61814e-07	2.78604	0.136	0.023	0.0018149	0	Cntln
1.62612e-07	-2.95639	0.046	0.18	0.00182385	0	Cecr2
1.68784e-07	0.774152	0.59	0.37	0.00189309	0	Mindy3
1.69198e-07	0.417326	0.892	0.718	0.00189772	0	Rsrc1
1.73548e-07	0.781804	0.512	0.282	0.00194652	0	Cbx4
1.73644e-07	-1.50327	0.12	0.266	0.0019476	0	Slc25a37
1.75815e-07	1.73873	0.247	0.066	0.00197194	0	Iigp1
1.7628e-07	0.871704	0.546	0.331	0.00197715	0	Runx3
1.77177e-07	-0.852344	0.478	0.603	0.00198722	0	Hmgn1
1.81143e-07	0.450342	0.877	0.692	0.00203169	0	Hcls1
1.82077e-07	3.43268	0.114	0.007	0.00204218	0	Ndnf
1.82767e-07	0.808455	0.528	0.295	0.00204992	0	Hs3st1
1.85933e-07	1.25076	0.324	0.138	0.00208543	0	Unc5cl
1.94851e-07	0.474138	0.948	0.885	0.00218545	0	Rap1b
2.04135e-07	-0.906837	0.441	0.554	0.00228958	0	Emg1
2.13591e-07	-1.36872	0.157	0.305	0.00239563	0	Il27ra
2.15419e-07	0.865326	0.512	0.295	0.00241614	0	Ctsa
2.19919e-07	1.92811	0.222	0.082	0.00246662	0	Cfp
2.20116e-07	1.49845	0.244	0.085	0.00246883	0	Elmo2
2.28513e-07	0.666034	0.698	0.498	0.002563	0	Usp47
2.34184e-07	-0.762872	0.556	0.672	0.00262661	0	Epb41l2
2.35758e-07	2.88235	0.12	0.013	0.00264426	0	Car13
2.39858e-07	1.52783	0.219	0.059	0.00269025	0	Naip6
2.48966e-07	0.61748	0.809	0.633	0.00279241	0	Clic4
2.51192e-07	0.600301	0.778	0.6	0.00281737	0	Ncoa7
2.59179e-07	0.636652	0.627	0.384	0.00290695	0	Ctsb
2.63098e-07	1.85468	0.182	0.039	0.00295091	0	Pogk
2.66963e-07	-2.043	0.071	0.2	0.00299425	0	Slc16a7
2.80583e-07	-2.10222	0.065	0.19	0.00314702	0	Calcrl
3.06543e-07	1.20362	0.324	0.148	0.00343819	0	Ccdc134
3.23497e-07	0.381592	0.92	0.761	0.00362834	0	Stk38
3.34041e-07	0.693716	0.565	0.311	0.0037466	0	Srbd1
3.40358e-07	-4.16753	0.009	0.105	0.00381746	0	Cyp11a1
3.96557e-07	0.485877	0.88	0.751	0.00444779	0	Stx7
4.11319e-07	0.463154	0.867	0.728	0.00461335	0	Pdia3
4.29337e-07	0.979278	0.38	0.177	0.00481544	0	Ints2
4.39252e-07	-0.828018	0.417	0.554	0.00492665	0	Ski
4.39338e-07	1.30313	0.306	0.128	0.00492761	0	Mxi1
4.64755e-07	-0.971715	0.373	0.498	0.00521269	0	Dram2
4.67793e-07	2.69864	0.127	0.02	0.00524677	0	Hoxa3
4.7108e-07	-0.571203	0.688	0.816	0.00528363	0	Cab39l
4.99185e-07	0.901847	0.451	0.252	0.00559886	0	Atp6v0a2
5.0499e-07	2.23356	0.142	0.03	0.00566397	0	Apobec2
5.05005e-07	0.46702	0.812	0.616	0.00566414	0	H2-T22
5.13301e-07	-1.47266	0.139	0.269	0.00575719	0	Trio
5.27705e-07	1.72138	0.182	0.036	0.00591874	0	Pik3r6
5.29105e-07	3.85658	0.102	0.007	0.00593444	0	Cldn34c1
5.48107e-07	-0.779423	0.636	0.692	0.00614757	0	Tspan32
5.69745e-07	1.05206	0.429	0.262	0.00639026	0	Bcl2a1d
5.82416e-07	-1.05495	0.269	0.407	0.00653238	0	Tlr1
5.8484e-07	1.54036	0.228	0.075	0.00655956	0	Cep290
5.9731e-07	0.531852	0.744	0.534	0.00669943	0	Arih2
6.03526e-07	1.45336	0.253	0.098	0.00676915	0	Ern1
6.05618e-07	1.94483	0.198	0.059	0.00679262	0	Tsc22d1
6.20615e-07	2.03122	0.17	0.036	0.00696082	0	Arhgap10
6.2099e-07	-0.912435	0.367	0.505	0.00696503	0	Zdhhc17
6.21546e-07	0.548509	0.877	0.728	0.00697126	0	Fndc3a
6.2585e-07	-1.55424	0.173	0.292	0.00701954	0	Icosl
6.41121e-07	0.863811	0.414	0.207	0.00719081	0	Plekhb2
6.47067e-07	1.11988	0.417	0.236	0.0072575	0	Hsd11b1
6.63112e-07	0.909836	0.42	0.2	0.00743746	0	Oprm1
6.74709e-07	0.914587	0.417	0.203	0.00756753	0	Bcl7a
6.78507e-07	-0.597306	0.725	0.81	0.00761013	0	Cbl
6.94336e-07	0.540837	0.91	0.856	0.00778767	0	Dnajc7
6.96805e-07	0.574795	0.772	0.61	0.00781537	0	Ddx3y
7.12001e-07	1.43375	0.235	0.082	0.00798581	0	Man2b2
7.27491e-07	-0.903197	0.306	0.472	0.00815954	0	Stambpl1
7.36564e-07	0.894611	0.451	0.252	0.0082613	0	Dnajb9
7.39704e-07	1.69186	0.207	0.056	0.00829652	0	Tmtc2
7.60224e-07	0.433894	0.92	0.833	0.00852668	0	Pik3ap1
7.69463e-07	1.76817	0.21	0.082	0.00863029	0	Syn3
8.13795e-07	1.13241	0.324	0.125	0.00912753	0	Sec24d
8.16685e-07	-1.80963	0.083	0.203	0.00915994	0	Nfam1
8.5931e-07	0.619893	0.707	0.479	0.00963802	0	Atp6v0d1
8.60893e-07	-0.673579	0.63	0.738	0.00965577	0	Map2k1
8.91944e-07	0.557569	0.738	0.538	0.010004	0	Exoc2
8.9241e-07	1.37421	0.259	0.095	0.0100093	0	Havcr1
8.97376e-07	1.31038	0.225	0.059	0.010065	0	Shb
9.14929e-07	2.44108	0.136	0.023	0.0102618	0	Itgae
9.24732e-07	-1.04874	0.29	0.42	0.0103718	0	Dnase2a
9.31879e-07	1.3108	0.373	0.203	0.010452	0	Cpeb2
9.54518e-07	1.04489	0.423	0.239	0.0107059	0	Ctla4
9.60216e-07	-2.08213	0.052	0.17	0.0107698	0	Cenpv
9.81164e-07	2.28135	0.136	0.026	0.0110047	0	Man1c1
9.94343e-07	0.860102	0.497	0.275	0.0111526	0	S100a9
9.95498e-07	-0.949931	0.287	0.433	0.0111655	0	Hdac7
1.04226e-06	0.425047	0.901	0.787	0.0116899	0	Tmbim6
1.04415e-06	0.86206	0.299	0.098	0.0117111	0	Bicd1
1.05001e-06	-1.68064	0.102	0.213	0.0117769	0	Arhgap9
1.05338e-06	0.556599	0.762	0.59	0.0118147	0	Fnip1
1.06021e-06	-0.799604	0.401	0.541	0.0118913	0	Rhof
1.06505e-06	0.620033	0.645	0.426	0.0119456	0	Ube2a
1.11715e-06	1.02402	0.392	0.21	0.01253	0	Ffar1
1.12421e-06	-1.07724	0.269	0.403	0.0126091	0	Lats2
1.13726e-06	0.372568	0.951	0.859	0.0127555	0	Ubc
1.14983e-06	-3.2127	0.037	0.141	0.0128964	0	Etl4
1.16746e-06	0.369493	0.87	0.741	0.0130942	0	Tmem131
1.17455e-06	1.86108	0.164	0.039	0.0131737	0	Sowahc
1.1755e-06	-2.29366	0.04	0.148	0.0131844	0	Mapk12
1.20727e-06	0.742357	0.485	0.279	0.0135408	0	Cfap20
1.23186e-06	-0.966264	0.25	0.397	0.0138166	0	Rasal3
1.2417e-06	0.531537	0.682	0.446	0.0139269	0	Golgb1
1.24455e-06	0.823859	0.556	0.37	0.0139589	0	5430427O19Rik
1.28029e-06	1.33619	0.253	0.082	0.0143597	0	Top2a
1.28054e-06	-0.775772	0.478	0.613	0.0143626	0	Fgd2
1.30958e-06	1.05114	0.349	0.157	0.0146882	0	Ap1s2
1.31649e-06	-0.533795	0.744	0.823	0.0147657	0	Btk
1.35909e-06	-1.58943	0.096	0.223	0.0152435	0	Csad
1.36039e-06	0.708199	0.534	0.321	0.0152581	0	Selplg
1.37101e-06	1.07418	0.349	0.174	0.0153773	0	Grina
1.38886e-06	1.81931	0.142	0.02	0.0155775	0	Tbc1d30
1.41188e-06	-1.32048	0.194	0.321	0.0158357	0	Gucd1
1.50581e-06	-0.895857	0.377	0.511	0.0168892	0	Ddx58
1.54884e-06	0.661945	0.716	0.548	0.0173717	0	Etf1
1.5864e-06	-1.15752	0.216	0.357	0.0177931	0	Qrsl1
1.60237e-06	-1.75034	0.096	0.21	0.0179722	0	Zfpm1
1.61068e-06	0.527533	0.679	0.456	0.0180654	0	Chfr
1.63482e-06	3.00312	0.108	0.016	0.0183362	0	Upk1a
1.64022e-06	0.725773	0.611	0.423	0.0183967	0	Rexo2
1.71641e-06	0.718869	0.488	0.285	0.0192512	0	Colgalt1
1.73456e-06	3.13274	0.102	0.003	0.0194548	0	Smim3
1.74541e-06	3.12551	0.117	0.02	0.0195765	0	Lag3
1.75438e-06	0.626673	0.608	0.407	0.0196772	0	Pptc7
1.87198e-06	0.514131	0.713	0.489	0.0209961	0	Tespa1
1.93991e-06	1.36958	0.204	0.052	0.021758	0	Kcnt2
1.95277e-06	1.80558	0.185	0.059	0.0219022	0	Cass4
1.95963e-06	0.923733	0.432	0.246	0.0219793	0	Tyrobp
1.98178e-06	0.47986	0.873	0.77	0.0222276	0	Stat3
1.98277e-06	-0.80704	0.441	0.561	0.0222387	0	Rasa2
2.09101e-06	0.533991	0.877	0.807	0.0234527	0	Rhoh
2.13076e-06	1.0452	0.34	0.157	0.0238986	0	Rogdi
2.17668e-06	-1.46147	0.269	0.357	0.0244136	0	Pstpip2
2.19788e-06	0.818702	0.497	0.298	0.0246514	0	Sipa1l2
2.24125e-06	-2.17826	0.052	0.154	0.0251379	0	Slc17a9
2.25027e-06	0.704649	0.506	0.295	0.0252391	0	Cdkn2d
2.40824e-06	-0.95394	0.302	0.439	0.0270108	0	Wdfy1
2.45066e-06	0.476764	0.769	0.607	0.0274866	0	Tmed2
2.47625e-06	0.325552	0.963	0.856	0.0277736	0	Srsf11
2.49202e-06	0.995631	0.324	0.134	0.0279505	0	Naip5
2.54032e-06	-1.0091	0.346	0.443	0.0284922	0	Cpsf3
2.54834e-06	-0.718099	0.593	0.685	0.0285822	0	Mat2a
2.56965e-06	0.545883	0.738	0.538	0.0288212	0	Abcc4
2.70416e-06	1.65013	0.207	0.043	0.0303299	0	Ly6c2
2.70712e-06	-1.01562	0.238	0.384	0.030363	0	Xrcc5
2.71847e-06	1.67721	0.185	0.059	0.0304904	0	Nr2f6
3.16187e-06	-0.909335	0.302	0.436	0.0354636	0	Me2
3.18722e-06	0.377107	0.824	0.639	0.0357479	0	Spcs2
3.31383e-06	0.89501	0.466	0.305	0.0371679	0	Anxa2
3.33829e-06	2.22745	0.127	0.026	0.0374422	0	Nap1l3
3.38531e-06	-0.526237	0.818	0.882	0.0379696	0	Etnk1
3.43002e-06	-0.84502	0.401	0.534	0.0384711	0	Rfc1
3.46081e-06	-1.62725	0.074	0.19	0.0388164	0	Akr7a5
3.48116e-06	0.86935	0.435	0.243	0.0390447	0	Glipr1
3.48709e-06	1.85596	0.157	0.036	0.0391111	0	Fabp5
3.51274e-06	-0.456668	0.861	0.921	0.0393989	0	Dock11
3.51867e-06	2.54111	0.102	0.01	0.0394655	0	Selenom
3.59369e-06	-0.5804	0.59	0.715	0.0403069	0	Cyb561a3
3.60685e-06	1.01629	0.398	0.223	0.0404544	0	Homer1
3.78274e-06	-1.56557	0.102	0.216	0.0424272	0	Cryl1
3.79571e-06	-1.0547	0.25	0.39	0.0425727	0	Brwd1
3.80856e-06	-0.561296	0.765	0.816	0.0427168	0	Fubp1
3.90487e-06	-1.28682	0.164	0.289	0.043797	0	Enpp1
4.01173e-06	1.52248	0.201	0.056	0.0449956	0	Nck2
4.32852e-06	1.20407	0.299	0.138	0.0485487	0	Ak8
8.99971e-91	-3.3594	0.184	0.901	1.00941e-86	1	Dnm3
6.77916e-82	-2.20471	0.646	0.997	7.6035e-78	1	Zeb2
4.66018e-68	-1.76886	0.718	0.985	5.22686e-64	1	Cd2
2.39298e-67	-4.2718	0.105	0.731	2.68397e-63	1	Fcer1g
3.18009e-63	-3.79024	0.082	0.735	3.56679e-59	1	Phactr2
3.38194e-61	-2.14706	0.607	0.951	3.79319e-57	1	Vgll4
8.75948e-61	-2.22214	0.564	0.941	9.82464e-57	1	Cd72
5.76702e-60	2.27888	0.885	0.383	6.46829e-56	1	Bcl11a
2.35273e-59	-2.36172	0.282	0.827	2.63882e-55	1	Cdk14
6.80222e-59	-3.65934	0.082	0.719	7.62937e-55	1	App
1.71237e-57	-2.63829	0.285	0.824	1.9206e-53	1	Lgals1
2.69884e-49	-1.84027	0.407	0.898	3.02702e-45	1	Tlr7
6.91154e-47	-5.01243	0.059	0.59	7.75198e-43	1	Rgs1
2.59113e-46	-2.84329	0.19	0.71	2.90621e-42	1	Tent5c
8.0958e-46	-2.6163	0.174	0.71	9.08025e-42	1	Fgl2
9.7645e-45	-1.46335	0.751	0.966	1.09519e-40	1	Cd44
1.65304e-44	-1.83348	0.357	0.833	1.85405e-40	1	Gng12
9.41917e-44	-1.46656	0.603	0.972	1.05645e-39	1	Sox5
1.14974e-43	2.20552	0.793	0.41	1.28955e-39	1	Cd55
1.22957e-43	-1.54588	0.639	0.944	1.37909e-39	1	Itgb1
3.07831e-43	1.48591	0.938	0.747	3.45264e-39	1	Sh3bp5
5.15057e-43	1.17131	0.997	0.92	5.77688e-39	1	Ebf1
6.14758e-43	-2.44569	0.4	0.827	6.89512e-39	1	Nt5e
5.14191e-42	-3.633	0.049	0.568	5.76716e-38	1	Chn2
3.97813e-41	-1.60096	0.574	0.883	4.46187e-37	1	Pld4
1.22216e-39	-3.99971	0.072	0.574	1.37077e-35	1	Adgre1
4.53083e-39	1.75284	0.869	0.574	5.08178e-35	1	Xylt1
2.36704e-37	-2.02764	0.452	0.821	2.65487e-33	1	Ercc6l2
3.00294e-37	1.60539	0.889	0.627	3.36809e-33	1	Ero1lb
1.2774e-36	4.04849	0.548	0.086	1.43273e-32	1	Parp8
2.30805e-36	-6.05869	0.043	0.503	2.58871e-32	1	Spon1
2.54203e-36	3.03735	0.584	0.133	2.85114e-32	1	Sh3pxd2a
5.73559e-36	1.02474	0.98	0.852	6.43304e-32	1	Ms4a1
1.13517e-35	-1.29559	0.83	0.978	1.2732e-31	1	Atf6
2.57383e-35	-2.78051	0.098	0.556	2.88681e-31	1	Cers6
6.49998e-35	-2.34522	0.246	0.667	7.29038e-31	1	Tnfaip3
1.64616e-34	-3.19276	0.095	0.556	1.84633e-30	1	Abcb1b
1.85871e-34	2.72121	0.616	0.191	2.08473e-30	1	Cd24a
3.25038e-34	-3.82296	0.046	0.481	3.64562e-30	1	Adssl1
4.32678e-34	-1.36742	0.57	0.904	4.85292e-30	1	Ahnak
4.92862e-33	-1.42744	0.587	0.886	5.52794e-29	1	Fcgr2b
8.88947e-33	3.45332	0.525	0.105	9.97043e-29	1	Mcoln2
1.69326e-32	-3.1384	0.046	0.506	1.89916e-28	1	Ust
2.1155e-32	-2.24139	0.144	0.623	2.37275e-28	1	Fas
2.6696e-32	1.34111	0.921	0.75	2.99423e-28	1	Rcsd1
5.41758e-32	-0.944308	0.885	0.972	6.07636e-28	1	H2-Q7
6.4594e-32	3.73515	0.505	0.096	7.24486e-28	1	Il5ra
7.37709e-32	2.35907	0.607	0.16	8.27414e-28	1	Lax1
5.71616e-31	-1.30066	0.538	0.873	6.41125e-27	1	Irf2bp2
3.26659e-30	2.39379	0.577	0.179	3.66381e-26	1	Sgk3
9.75083e-30	-1.24493	0.708	0.914	1.09365e-25	1	C130026I21Rik
1.20218e-29	-3.00289	0.052	0.478	1.34836e-25	1	Lilrb4a
1.32097e-29	-2.00292	0.298	0.676	1.48159e-25	1	Blvrb
3.11758e-29	-4.62183	0.033	0.429	3.49667e-25	1	Ppm1h
5.17758e-29	1.16203	0.911	0.738	5.80718e-25	1	Tmem131l
2.03771e-28	1.43694	0.941	0.796	2.28549e-24	1	Fchsd2
2.26359e-28	-1.18067	0.603	0.907	2.53884e-24	1	Fam3c
2.37514e-28	-1.10731	0.797	0.963	2.66395e-24	1	Ubl3
2.67619e-28	2.30868	0.59	0.219	3.00161e-24	1	Gga2
3.57607e-28	1.49238	0.905	0.731	4.01092e-24	1	Inpp4b
5.89629e-28	1.23432	0.889	0.673	6.61328e-24	1	Filip1l
2.55346e-27	6.25663	0.384	0.012	2.86396e-23	1	Emb
3.14541e-27	-1.14058	0.531	0.886	3.52789e-23	1	Sla
4.948e-27	-3.70138	0.062	0.454	5.54967e-23	1	Bmp6
8.54926e-27	-3.10999	0.085	0.472	9.58885e-23	1	Serinc5
1.4841e-26	-3.58487	0.052	0.432	1.66457e-22	1	Cadm1
4.30391e-26	-2.10428	0.177	0.583	4.82727e-22	1	Lgals3
4.39662e-26	1.34189	0.79	0.506	4.93125e-22	1	Sept6
6.07263e-26	-0.887785	0.8	0.988	6.81106e-22	1	Cerk
6.34399e-26	-2.02617	0.167	0.577	7.11541e-22	1	Ptpre
8.28012e-26	-2.38641	0.134	0.522	9.28698e-22	1	Trabd2b
1.56034e-25	-2.77996	0.131	0.5	1.75008e-21	1	Id2
2.20873e-25	1.24709	0.866	0.633	2.47731e-21	1	Retreg1
2.57091e-25	-1.14364	0.748	0.92	2.88353e-21	1	Rassf3
2.65113e-25	-1.19958	0.561	0.87	2.97351e-21	1	Cd80
7.27086e-25	-2.71622	0.125	0.503	8.15499e-21	1	Mreg
1.23939e-24	1.1891	0.862	0.627	1.3901e-20	1	Tec
1.68629e-24	-1.69286	0.325	0.682	1.89134e-20	1	Jakmip1
2.08121e-24	-1.7672	0.239	0.642	2.33428e-20	1	Dusp10
3.24846e-24	-0.967477	0.839	0.978	3.64348e-20	1	Arhgap24
4.97667e-24	-0.926882	0.616	0.901	5.58183e-20	1	Lat2
6.07708e-24	1.82894	0.675	0.429	6.81605e-20	1	Lmo2
1.90054e-23	1.646	0.718	0.395	2.13165e-19	1	Pgap1
2.13162e-23	-1.07438	0.557	0.867	2.39082e-19	1	Sik1
3.74317e-23	4.66332	0.38	0.052	4.19833e-19	1	Cr2
5.29766e-23	-1.70822	0.364	0.679	5.94186e-19	1	Gramd4
9.47994e-23	-1.11216	0.79	0.954	1.06327e-18	1	St8sia4
1.50834e-22	-0.859527	0.846	0.972	1.69175e-18	1	Cd22
1.69386e-22	-3.96529	0.043	0.367	1.89983e-18	1	Itgam
2.10864e-22	-1.375	0.452	0.79	2.36505e-18	1	Adk
2.34963e-22	1.32093	0.761	0.515	2.63535e-18	1	Cxcr5
2.94309e-22	-1.29395	0.462	0.793	3.30097e-18	1	Hck
3.64171e-22	-2.87109	0.095	0.444	4.08455e-18	1	Adgrl2
4.10225e-22	-2.29659	0.095	0.472	4.60108e-18	1	Tbx21
4.25563e-22	-0.899039	0.823	0.96	4.77312e-18	1	Myo5a
4.32853e-22	-1.55862	0.239	0.611	4.85488e-18	1	Aldh3b1
7.51228e-22	-1.74057	0.285	0.648	8.42577e-18	1	Jun
7.80619e-22	-0.802766	0.718	0.938	8.75543e-18	1	Cd86
9.86943e-22	-2.54978	0.075	0.417	1.10695e-17	1	AC168977.1
1.06955e-21	-1.42895	0.256	0.633	1.1996e-17	1	Itm2c
1.18405e-21	-1.1506	0.662	0.904	1.32803e-17	1	Junb
1.5231e-21	-2.21425	0.42	0.685	1.70831e-17	1	B4galt1
1.58501e-21	-1.13755	0.593	0.87	1.77775e-17	1	Hif1a
2.14707e-21	-1.01758	0.61	0.87	2.40815e-17	1	Txndc5
2.27018e-21	-1.86089	0.256	0.599	2.54623e-17	1	Dclre1c
2.82926e-21	1.0128	0.938	0.855	3.1733e-17	1	Ltb
3.3458e-21	1.85561	0.623	0.333	3.75265e-17	1	Abca1
4.00452e-21	-2.78234	0.049	0.386	4.49147e-17	1	Shtn1
9.64162e-21	1.72287	0.59	0.213	1.0814e-16	1	Klf12
1.30683e-20	3.36174	0.341	0.056	1.46574e-16	1	Slc16a6
1.58777e-20	1.36435	0.705	0.466	1.78084e-16	1	Sipa1
2.22397e-20	-1.00655	0.744	0.941	2.4944e-16	1	Tmcc3
2.30725e-20	-1.0472	0.59	0.849	2.58781e-16	1	Rrbp1
2.42805e-20	-0.672047	0.875	0.991	2.7233e-16	1	Sp140
2.6372e-20	-1.82394	0.19	0.537	2.95788e-16	1	AC133103.1
2.64906e-20	-0.843607	0.718	0.923	2.97119e-16	1	Irf8
3.07037e-20	-1.9819	0.131	0.485	3.44372e-16	1	Plcd3
4.47923e-20	-1.08982	0.43	0.796	5.0239e-16	1	Ipcef1
4.97531e-20	4.4298	0.305	0.025	5.58031e-16	1	Cnn3
5.52275e-20	-0.967481	0.846	0.985	6.19431e-16	1	Fbxo11
5.58885e-20	-3.0537	0.046	0.349	6.26845e-16	1	Fam129a
5.7792e-20	4.49759	0.302	0.028	6.48196e-16	1	Neurl3
6.14283e-20	-0.931977	0.882	0.96	6.88979e-16	1	Fam107b
6.59946e-20	1.29581	0.767	0.568	7.40195e-16	1	Fam111a
6.87797e-20	-1.99968	0.161	0.497	7.71433e-16	1	Dusp5
8.99924e-20	-3.16699	0.043	0.333	1.00935e-15	1	Tubb2b
1.24259e-19	-2.71574	0.082	0.389	1.39369e-15	1	Lrmda
1.25906e-19	-1.69068	0.125	0.512	1.41216e-15	1	Bmpr1a
1.43635e-19	1.86951	0.495	0.167	1.61101e-15	1	Sell
1.71032e-19	-0.9567	0.567	0.883	1.91829e-15	1	Phlpp1
1.93045e-19	-1.02418	0.525	0.833	2.1652e-15	1	AC125149.3
2.45022e-19	-0.889289	0.652	0.92	2.74817e-15	1	Sik3
2.52665e-19	-1.15367	0.564	0.806	2.83389e-15	1	Tspan14
5.04368e-19	-6.46035	0.016	0.269	5.657e-15	1	Dlgap1
5.11702e-19	-3.67712	0.026	0.299	5.73925e-15	1	Fmn1
6.15087e-19	0.703826	0.957	0.867	6.89881e-15	1	Shisa5
9.26781e-19	-0.787292	0.748	0.951	1.03948e-14	1	Gns
1.05704e-18	1.83035	0.669	0.519	1.18558e-14	1	Ighd
2.52365e-18	-1.63071	0.157	0.512	2.83053e-14	1	Eml6
2.92251e-18	-0.824044	0.803	0.948	3.27788e-14	1	Zfand6
3.01888e-18	1.29399	0.734	0.562	3.38598e-14	1	Uchl3
3.47781e-18	-5.40857	0.003	0.241	3.90071e-14	1	Ramp3
3.58338e-18	1.11718	0.836	0.633	4.01911e-14	1	Snx29
5.26617e-18	3.10229	0.341	0.062	5.90654e-14	1	Id3
5.50587e-18	1.11084	0.8	0.62	6.17538e-14	1	1110059E24Rik
5.73303e-18	-0.890103	0.751	0.941	6.43016e-14	1	Pitpnc1
5.91505e-18	-1.15385	0.534	0.824	6.63432e-14	1	Fam117b
6.62222e-18	-1.15105	0.433	0.75	7.42748e-14	1	Foxp4
1.29702e-17	1.93977	0.472	0.179	1.45474e-13	1	Marcks
1.81523e-17	1.15192	0.78	0.596	2.03596e-13	1	Cotl1
3.99028e-17	-0.916151	0.803	0.938	4.4755e-13	1	Adgre5
4.64773e-17	-2.03945	0.144	0.441	5.21289e-13	1	Racgap1
5.17841e-17	1.03589	0.803	0.571	5.80811e-13	1	Scd1
5.74495e-17	0.906472	0.866	0.735	6.44353e-13	1	Stk24
5.79137e-17	-1.23939	0.348	0.66	6.4956e-13	1	Il10ra
6.04612e-17	1.05353	0.895	0.802	6.78133e-13	1	Bmp2k
6.26996e-17	0.812047	0.905	0.799	7.03239e-13	1	Arhgef1
9.52635e-17	1.3914	0.62	0.389	1.06848e-12	1	Cept1
1.00053e-16	-1.45053	0.315	0.645	1.1222e-12	1	Fos
1.15907e-16	-0.850257	0.787	0.935	1.30001e-12	1	Asap1
1.16813e-16	-0.795052	0.607	0.873	1.31018e-12	1	Clasp2
1.2408e-16	-0.590487	0.82	0.972	1.39168e-12	1	Dennd4a
1.28963e-16	4.18215	0.279	0.043	1.44645e-12	1	1810046K07Rik
1.30984e-16	-1.40478	0.462	0.741	1.46911e-12	1	Plaur
1.40226e-16	0.92519	0.849	0.66	1.57277e-12	1	Stk10
1.47813e-16	3.86114	0.279	0.031	1.65787e-12	1	Myo1d
1.54032e-16	-1.82121	0.154	0.441	1.72762e-12	1	Cacna1s
1.87956e-16	1.05057	0.836	0.716	2.10811e-12	1	Notch2
1.97644e-16	-2.21553	0.082	0.395	2.21678e-12	1	Tnfrsf8
2.06027e-16	-2.00267	0.098	0.383	2.3108e-12	1	Map7d1
2.06396e-16	1.42745	0.62	0.38	2.31494e-12	1	Cd84
2.21698e-16	-1.302	0.334	0.645	2.48656e-12	1	Traf1
2.25561e-16	1.12587	0.731	0.522	2.52989e-12	1	Zdhhc18
2.28089e-16	3.14469	0.308	0.049	2.55825e-12	1	Pkib
2.96553e-16	-2.17473	0.154	0.423	3.32614e-12	1	Adora2a
3.01179e-16	-0.629772	0.826	0.966	3.37802e-12	1	Psap
3.1802e-16	2.01155	0.403	0.127	3.56691e-12	1	Bmyc
3.19086e-16	-2.04101	0.154	0.451	3.57887e-12	1	Tanc2
3.53482e-16	4.82244	0.252	0.022	3.96465e-12	1	Rapgef4
3.79064e-16	-1.29724	0.393	0.657	4.25159e-12	1	Phf11b
4.16761e-16	-6.64224	0	0.207	4.67439e-12	1	Msc
5.20691e-16	-1.34448	0.246	0.574	5.84007e-12	1	Stk3
5.36499e-16	-1.47164	0.187	0.534	6.01737e-12	1	Crybg3
5.45144e-16	-1.40405	0.216	0.543	6.11434e-12	1	Hmgn3
6.35072e-16	-1.55968	0.246	0.586	7.12297e-12	1	March3
6.92989e-16	1.58441	0.548	0.275	7.77256e-12	1	Zfp318
8.81402e-16	-5.30015	0.013	0.247	9.88581e-12	1	Itgax
9.36471e-16	0.99333	0.856	0.691	1.05035e-11	1	Zeb1
9.38117e-16	1.29181	0.823	0.722	1.05219e-11	1	Cacna1e
9.45643e-16	-2.21653	0.102	0.401	1.06063e-11	1	Wipf3
1.11973e-15	1.331	0.616	0.349	1.25589e-11	1	Slc7a1
1.14355e-15	-1.04793	0.384	0.701	1.2826e-11	1	Eif2ak1
1.41362e-15	-0.949803	0.62	0.849	1.58552e-11	1	Ago2
1.98749e-15	4.63555	0.236	0.015	2.22917e-11	1	Qser1
2.14841e-15	-1.18307	0.407	0.716	2.40966e-11	1	Prex1
2.21611e-15	1.84662	0.475	0.253	2.48559e-11	1	Map4k2
2.68555e-15	1.85061	0.433	0.16	3.01211e-11	1	Pacsin1
3.04759e-15	-1.90769	0.108	0.386	3.41817e-11	1	Ldlrap1
3.27384e-15	1.6604	0.613	0.392	3.67193e-11	1	D10Wsu102e
3.28389e-15	-1.89602	0.118	0.386	3.68321e-11	1	Fah
3.36085e-15	-1.17679	0.321	0.63	3.76953e-11	1	Kif1b
4.2134e-15	0.904344	0.813	0.645	4.72575e-11	1	9930111J21Rik2
4.22679e-15	3.32275	0.367	0.17	4.74077e-11	1	S100a6
4.41602e-15	-0.968074	0.669	0.846	4.95301e-11	1	Mgat5
5.88362e-15	-1.44404	0.269	0.583	6.59907e-11	1	Zc3h12c
7.00198e-15	3.3592	0.289	0.074	7.85343e-11	1	Fcer2a
7.11059e-15	-1.95802	0.138	0.404	7.97524e-11	1	Rhobtb1
7.20696e-15	-2.01602	0.223	0.472	8.08333e-11	1	Tenm4
7.37022e-15	1.72032	0.518	0.284	8.26643e-11	1	Sbf2
8.47667e-15	-2.67627	0.085	0.336	9.50743e-11	1	Klf4
9.80465e-15	0.860167	0.869	0.738	1.09969e-10	1	Lpgat1
1.04526e-14	-3.81028	0.01	0.213	1.17237e-10	1	Acacb
1.12385e-14	-1.64691	0.213	0.497	1.26051e-10	1	Ctdp1
1.24596e-14	-2.07269	0.131	0.407	1.39747e-10	1	Ccdc88a
1.44589e-14	-1.07405	0.525	0.75	1.62171e-10	1	Pycard
1.50295e-14	-0.982793	0.482	0.735	1.6857e-10	1	Rfc2
1.86444e-14	-1.05867	0.393	0.67	2.09116e-10	1	A530032D15Rik
2.1004e-14	-1.45315	0.246	0.515	2.35581e-10	1	Slc9a9
2.14589e-14	1.35766	0.63	0.417	2.40683e-10	1	Pxk
2.24112e-14	0.748152	0.908	0.796	2.51365e-10	1	Ppp3cc
2.5568e-14	-1.87112	0.095	0.386	2.86771e-10	1	Prag1
3.12733e-14	-1.00695	0.393	0.685	3.50761e-10	1	Slc25a19
3.3175e-14	-0.655549	0.613	0.873	3.72091e-10	1	Nlrc5
3.35859e-14	-3.63054	0.02	0.231	3.76699e-10	1	Plscr4
3.4866e-14	-0.96791	0.521	0.775	3.91057e-10	1	Abcg1
4.13588e-14	-1.02375	0.397	0.694	4.6388e-10	1	Pdlim1
4.37003e-14	-1.18095	0.308	0.608	4.90142e-10	1	Ext1
4.52528e-14	-2.07449	0.072	0.327	5.07556e-10	1	Cdc42ep3
7.57661e-14	-2.7214	0.039	0.269	8.49793e-10	1	Sesn2
9.00001e-14	-0.583478	0.872	0.966	1.00944e-09	1	H2-T23
1.13379e-13	1.05087	0.859	0.802	1.27165e-09	1	Ptprj
1.29182e-13	-0.717036	0.767	0.917	1.4489e-09	1	Mef2d
1.33504e-13	-0.708632	0.675	0.883	1.49738e-09	1	Tmem123
1.36858e-13	0.593323	0.99	0.938	1.535e-09	1	Baz2b
1.43769e-13	-1.98272	0.128	0.38	1.61251e-09	1	Stx11
1.43981e-13	-0.587898	0.879	0.981	1.61489e-09	1	St6gal1
1.52703e-13	4.14183	0.21	0.022	1.71271e-09	1	Hopx
1.53037e-13	1.23197	0.636	0.367	1.71646e-09	1	Sesn1
1.54082e-13	-0.907858	0.633	0.815	1.72819e-09	1	Farsb
1.70905e-13	1.06059	0.702	0.469	1.91687e-09	1	Ap1s3
1.74525e-13	-2.37358	0.043	0.287	1.95747e-09	1	Nostrin
1.85084e-13	-0.790502	0.485	0.787	2.0759e-09	1	Grk5
1.97515e-13	1.34707	0.59	0.38	2.21533e-09	1	Rasgrp2
2.25197e-13	0.907625	0.882	0.802	2.52581e-09	1	Nfatc1
2.37571e-13	1.82599	0.439	0.231	2.6646e-09	1	Serpinb1a
2.54063e-13	-2.04732	0.069	0.312	2.84957e-09	1	Plcg1
2.61466e-13	2.02975	0.39	0.188	2.9326e-09	1	Chchd10
2.82281e-13	-3.90103	0.02	0.219	3.16607e-09	1	Ncald
3.06983e-13	-1.40381	0.193	0.494	3.44312e-09	1	Hivep3
3.1222e-13	1.22618	0.639	0.42	3.50186e-09	1	Hlcs
3.46025e-13	1.25093	0.705	0.559	3.88102e-09	1	Lyst
3.59176e-13	1.61705	0.452	0.21	4.02851e-09	1	Coro2a
4.02467e-13	-1.65756	0.157	0.423	4.51407e-09	1	Als2
4.16728e-13	1.38439	0.561	0.358	4.67403e-09	1	Prkd2
4.55326e-13	-0.837394	0.462	0.762	5.10694e-09	1	Fut8
4.81574e-13	2.07221	0.351	0.108	5.40133e-09	1	Il6st
4.86429e-13	-0.898694	0.361	0.685	5.45579e-09	1	Syne1
5.31412e-13	1.09054	0.669	0.441	5.96031e-09	1	Nedd4l
5.54057e-13	0.998531	0.675	0.444	6.2143e-09	1	Zhx2
5.83616e-13	-0.550001	0.921	0.978	6.54583e-09	1	Map3k1
5.97019e-13	-0.606161	0.836	0.963	6.69617e-09	1	Cd38
7.26637e-13	-6.40803	0.003	0.194	8.14996e-09	1	Apoc2
7.77925e-13	0.949587	0.731	0.565	8.72521e-09	1	Rbms1
7.90503e-13	-0.756683	0.636	0.867	8.86628e-09	1	Npc2
7.9999e-13	-0.690189	0.705	0.877	8.97268e-09	1	Sat1
8.95968e-13	-1.48899	0.161	0.432	1.00492e-08	1	Cdk6
8.96949e-13	1.20151	0.626	0.423	1.00602e-08	1	Usp6nl
9.90179e-13	1.18313	0.607	0.398	1.11059e-08	1	Arhgap4
1.00259e-12	1.12036	0.682	0.46	1.1245e-08	1	Sgms1
1.06634e-12	-3.95799	0.089	0.287	1.196e-08	1	Myo3b
1.08089e-12	-1.06162	0.315	0.617	1.21232e-08	1	Gpatch2
1.15815e-12	-3.14072	0.056	0.275	1.29898e-08	1	Egr1
1.2374e-12	-2.01794	0.062	0.306	1.38787e-08	1	Rbpms
1.31419e-12	-1.0643	0.502	0.713	1.474e-08	1	Ier2
1.44395e-12	-5.43868	0.003	0.176	1.61954e-08	1	Synpo2
1.60172e-12	-0.705343	0.685	0.855	1.79649e-08	1	Tspo
1.76086e-12	-7.72472	0	0.164	1.97498e-08	1	Rgs7
1.79426e-12	-0.59492	0.813	0.926	2.01245e-08	1	Tln1
1.81122e-12	-1.6903	0.266	0.519	2.03147e-08	1	Fosb
2.03624e-12	-1.08591	0.187	0.537	2.28385e-08	1	Il9r
2.124e-12	-1.7092	0.125	0.361	2.38228e-08	1	Vsir
2.26003e-12	-0.525853	0.938	0.994	2.53485e-08	1	Gdi2
2.4764e-12	-1.65312	0.279	0.506	2.77753e-08	1	Ankrd33b
2.55336e-12	-0.98562	0.449	0.719	2.86385e-08	1	Nrp2
2.5836e-12	-0.960085	0.482	0.725	2.89776e-08	1	Adam19
2.63445e-12	-3.36576	0.036	0.225	2.9548e-08	1	Cd3g
2.72646e-12	-0.534407	0.757	0.972	3.058e-08	1	Ptpn22
2.78e-12	-4.18864	0.007	0.188	3.11805e-08	1	Shank2
2.82044e-12	-2.46743	0.039	0.241	3.16341e-08	1	Sh2d1b1
3.24112e-12	-1.13954	0.157	0.475	3.63524e-08	1	Rnf125
3.32165e-12	-1.02233	0.397	0.654	3.72556e-08	1	Fam43a
3.32355e-12	0.510833	0.889	0.694	3.7277e-08	1	Pecam1
3.62408e-12	-1.27349	0.236	0.515	4.06476e-08	1	Rgs2
3.78568e-12	-0.813928	0.551	0.79	4.24602e-08	1	Lrrc8c
4.06967e-12	-0.932789	0.525	0.725	4.56454e-08	1	Herpud1
4.1005e-12	-0.907975	0.41	0.676	4.59912e-08	1	Dbi
4.19422e-12	-0.599648	0.774	0.951	4.70424e-08	1	Ncoa1
4.24577e-12	2.84804	0.236	0.052	4.76206e-08	1	Pitpnm2
4.46212e-12	0.816423	0.8	0.614	5.00471e-08	1	Stap1
5.2991e-12	-1.9129	0.098	0.327	5.94347e-08	1	Mxd1
5.45042e-12	-1.11437	0.446	0.67	6.11319e-08	1	Ube2j1
5.93162e-12	-1.2722	0.243	0.528	6.65291e-08	1	Chst11
6.01348e-12	-1.74841	0.102	0.346	6.74472e-08	1	Syt11
6.08959e-12	-0.824753	0.489	0.744	6.83008e-08	1	Bhlhe41
7.33429e-12	4.50475	0.197	0.025	8.22614e-08	1	Cpm
8.21574e-12	-0.75526	0.623	0.843	9.21477e-08	1	Litaf
8.61497e-12	1.43596	0.479	0.235	9.66255e-08	1	Pde8a
8.69648e-12	1.01768	0.679	0.497	9.75397e-08	1	Tmem245
1.04268e-11	0.896017	0.787	0.62	1.16947e-07	1	Sorl1
1.06603e-11	-0.936037	0.472	0.716	1.19566e-07	1	Gnptab
1.17071e-11	-0.485994	0.889	0.963	1.31306e-07	1	Laptm5
1.17228e-11	-0.681859	0.761	0.898	1.31483e-07	1	Sec11c
1.1806e-11	-2.91377	0.049	0.238	1.32416e-07	1	Art3
1.28432e-11	3.46494	0.197	0.031	1.44049e-07	1	Pxdc1
1.36794e-11	-1.84526	0.111	0.327	1.53428e-07	1	Lipc
1.50037e-11	-2.56854	0.075	0.275	1.68282e-07	1	Socs3
1.58409e-11	-1.72054	0.095	0.33	1.77671e-07	1	Haus8
1.64088e-11	1.14392	0.59	0.355	1.84041e-07	1	Jak2
1.66955e-11	1.06701	0.689	0.556	1.87257e-07	1	Traf5
1.71114e-11	-3.72793	0.016	0.176	1.91922e-07	1	Lilr4b
1.75515e-11	1.83512	0.351	0.145	1.96858e-07	1	Ccr6
1.84576e-11	1.97575	0.331	0.13	2.0702e-07	1	Rnf144a
1.92027e-11	1.05709	0.698	0.617	2.15377e-07	1	Pdia4
2.00446e-11	-1.86139	0.167	0.38	2.2482e-07	1	Ifi213
2.16085e-11	-0.666981	0.613	0.827	2.42361e-07	1	Fxyd5
2.22062e-11	-1.10211	0.289	0.552	2.49064e-07	1	Mpp1
2.25922e-11	-1.76445	0.079	0.318	2.53395e-07	1	Ogfrl1
2.40814e-11	-4.48581	0.016	0.188	2.70097e-07	1	Slit3
2.51442e-11	3.37177	0.197	0.025	2.82017e-07	1	Treml2
2.60571e-11	-1.27711	0.262	0.519	2.92256e-07	1	Sorcs2
2.61377e-11	-1.12183	0.233	0.515	2.93161e-07	1	Grn
2.62179e-11	2.56302	0.252	0.062	2.9406e-07	1	Zfp827
2.68412e-11	-1.00078	0.344	0.62	3.01051e-07	1	Plekho2
2.70607e-11	1.99474	0.308	0.09	3.03513e-07	1	Patj
2.79022e-11	-1.60194	0.177	0.414	3.12951e-07	1	Tram2
2.97448e-11	3.14812	0.203	0.037	3.33618e-07	1	Dennd2d
3.7235e-11	-0.770402	0.613	0.824	4.17628e-07	1	Sqstm1
3.83587e-11	-0.569742	0.902	0.981	4.30232e-07	1	Aff1
4.06113e-11	-2.41924	0.033	0.225	4.55496e-07	1	Pvr
4.26131e-11	-0.927825	0.354	0.627	4.77948e-07	1	Itgb2
4.32774e-11	-0.977465	0.331	0.577	4.854e-07	1	Ahcyl1
5.06109e-11	0.587161	0.925	0.824	5.67652e-07	1	Plekhm3
5.26731e-11	0.69175	0.826	0.617	5.90781e-07	1	Phtf2
5.86614e-11	-0.661608	0.895	0.969	6.57946e-07	1	Ssh2
6.15795e-11	-0.545033	0.78	0.929	6.90676e-07	1	Fryl
6.28576e-11	1.07671	0.587	0.361	7.05011e-07	1	Zfp652
6.52304e-11	1.77318	0.331	0.139	7.31624e-07	1	Trim30b
7.56275e-11	0.856875	0.807	0.685	8.48238e-07	1	Cd2ap
7.63785e-11	4.74772	0.174	0.022	8.56662e-07	1	Pdzd2
7.72192e-11	-1.39684	0.298	0.534	8.66091e-07	1	Ccnd2
9.68543e-11	-0.566831	0.869	0.96	1.08632e-06	1	Ciita
1.02417e-10	1.46828	0.439	0.219	1.14871e-06	1	Nid1
1.06514e-10	1.07778	0.603	0.389	1.19466e-06	1	Snx25
1.07189e-10	0.721675	0.882	0.796	1.20224e-06	1	Gimap1
1.07752e-10	-3.50627	0.013	0.173	1.20855e-06	1	Slc1a3
1.09351e-10	1.02612	0.656	0.503	1.22648e-06	1	Fcrl1
1.11617e-10	1.51423	0.423	0.231	1.2519e-06	1	Slc7a7
1.15381e-10	-0.653475	0.672	0.864	1.29411e-06	1	Man1a2
1.16437e-10	4.90566	0.18	0.012	1.30595e-06	1	Fgf13
1.24715e-10	-1.03742	0.259	0.528	1.3988e-06	1	Zbtb32
1.26487e-10	-0.490113	0.915	0.988	1.41868e-06	1	Wnk1
1.34192e-10	2.91794	0.197	0.04	1.5051e-06	1	Fcgrt
1.35489e-10	-1.38024	0.164	0.435	1.51965e-06	1	Hip1
1.38899e-10	-0.913655	0.495	0.744	1.5579e-06	1	Stxbp3
1.40339e-10	-0.946269	0.367	0.627	1.57404e-06	1	Susd3
1.44816e-10	-0.798254	0.63	0.836	1.62426e-06	1	Emp3
1.4997e-10	0.939553	0.721	0.559	1.68207e-06	1	Scai
1.52513e-10	-1.34895	0.18	0.426	1.71058e-06	1	Slfn8
1.5305e-10	0.98246	0.82	0.691	1.71661e-06	1	Tle4
1.54007e-10	-0.548771	0.797	0.929	1.72734e-06	1	Hsp90b1
1.5835e-10	-1.44598	0.141	0.383	1.77606e-06	1	Bhlhe40
1.6218e-10	-4.49999	0.003	0.136	1.81901e-06	1	Mag
1.63906e-10	-3.50688	0.023	0.185	1.83837e-06	1	Ankub1
1.7108e-10	-1.34136	0.308	0.531	1.91884e-06	1	Mctp2
1.77449e-10	-1.91325	0.085	0.287	1.99027e-06	1	Trp53inp2
1.80951e-10	-0.888745	0.311	0.605	2.02955e-06	1	Scimp
1.83479e-10	-4.23661	0.003	0.154	2.0579e-06	1	Aoah
1.88136e-10	2.35137	0.236	0.068	2.11013e-06	1	Mapk11
1.94191e-10	1.08582	0.538	0.346	2.17805e-06	1	N4bp2
2.14637e-10	0.784454	0.83	0.67	2.40737e-06	1	Kynu
2.26945e-10	-0.648641	0.764	0.846	2.54542e-06	1	Cd81
2.32476e-10	0.989518	0.669	0.515	2.60745e-06	1	Eif2ak3
2.34325e-10	-2.29207	0.069	0.25	2.62819e-06	1	Ms4a4b
2.47014e-10	1.16847	0.511	0.336	2.77051e-06	1	Gm12185
2.5267e-10	-0.682904	0.623	0.815	2.83394e-06	1	P2ry10
2.69737e-10	1.86193	0.331	0.13	3.02537e-06	1	Hepacam2
2.78962e-10	-0.753326	0.541	0.756	3.12883e-06	1	Myo9b
2.92592e-10	-2.31098	0.062	0.241	3.28171e-06	1	Il2rb
2.94641e-10	1.14521	0.567	0.392	3.30469e-06	1	Dgka
2.9928e-10	3.92066	0.177	0.043	3.35673e-06	1	Zfp608
3.24216e-10	-0.516795	0.702	0.898	3.63641e-06	1	Cd83
3.31539e-10	0.597162	0.934	0.84	3.71854e-06	1	Cd180
3.49473e-10	0.995927	0.643	0.472	3.91968e-06	1	Rassf2
3.5144e-10	-1.41766	0.174	0.395	3.94175e-06	1	Rcn3
3.54627e-10	-2.58925	0.059	0.231	3.97749e-06	1	Gas7
3.71135e-10	-0.695085	0.869	0.938	4.16265e-06	1	Gpcpd1
3.78767e-10	-4.90212	0.02	0.16	4.24826e-06	1	Grm8
4.04809e-10	-1.4431	0.275	0.478	4.54034e-06	1	Hacd3
4.94891e-10	-0.915382	0.711	0.849	5.5507e-06	1	Plek
5.03856e-10	0.732229	0.849	0.762	5.65125e-06	1	Tnfrsf13b
5.08284e-10	-0.685182	0.662	0.843	5.70091e-06	1	Dnajb6
5.74014e-10	1.20108	0.567	0.355	6.43815e-06	1	Carmil1
5.8412e-10	1.51291	0.374	0.194	6.55149e-06	1	Ccdc69
6.22219e-10	1.34352	0.433	0.201	6.97881e-06	1	Klhl14
6.96308e-10	3.7935	0.17	0.031	7.8098e-06	1	Vpreb3
7.52466e-10	0.602866	0.951	0.898	8.43966e-06	1	Ralgps2
7.84195e-10	-1.11215	0.236	0.472	8.79554e-06	1	Tnfrsf1b
8.47604e-10	-1.68438	0.18	0.392	9.50673e-06	1	Arl4a
8.75517e-10	-2.19998	0.043	0.228	9.8198e-06	1	Chpt1
9.23321e-10	-0.719637	0.511	0.756	1.0356e-05	1	Wdr7
9.41719e-10	-0.651046	0.659	0.877	1.05623e-05	1	Etv6
9.50845e-10	5.58485	0.134	0.003	1.06647e-05	1	Epcam
9.52631e-10	-2.74128	0.02	0.176	1.06847e-05	1	Afap1
1.43307e-09	5.88403	0.134	0.003	1.60733e-05	1	Drd3
1.48463e-09	0.913499	0.738	0.614	1.66516e-05	1	Sema4d
1.48828e-09	-1.37953	0.197	0.407	1.66925e-05	1	Unc119b
1.57913e-09	-1.01444	0.325	0.574	1.77115e-05	1	Nfkbiz
1.6391e-09	-2.23233	0.118	0.318	1.83842e-05	1	Wfdc17
1.69302e-09	2.08243	0.269	0.114	1.89889e-05	1	Hist1h2be
1.69863e-09	-0.900079	0.443	0.639	1.90518e-05	1	St3gal6
1.89706e-09	3.16877	0.17	0.022	2.12774e-05	1	Sfn
2.01506e-09	-4.86078	0.003	0.127	2.26009e-05	1	Sema6d
2.20439e-09	-0.710051	0.534	0.775	2.47245e-05	1	Rab43
2.22805e-09	2.53599	0.2	0.04	2.49898e-05	1	Cyp39a1
2.35142e-09	-0.791893	0.321	0.596	2.63735e-05	1	Dgkh
2.46881e-09	2.91275	0.19	0.037	2.76902e-05	1	Dip2c
2.59644e-09	-1.06936	0.357	0.556	2.91217e-05	1	Tbc1d15
2.74778e-09	-4.04258	0.013	0.151	3.08191e-05	1	Itga2
2.78918e-09	-0.92865	0.308	0.54	3.12834e-05	1	Fam174a
3.01822e-09	3.71325	0.148	0.009	3.38523e-05	1	Crim1
3.20475e-09	-1.14389	0.216	0.454	3.59445e-05	1	Btf3l4
3.32094e-09	0.689341	0.813	0.698	3.72477e-05	1	Dmxl1
3.61716e-09	-0.713113	0.603	0.802	4.057e-05	1	Cep120
3.80112e-09	-0.825816	0.61	0.762	4.26334e-05	1	Klf6
4.19803e-09	-1.03559	0.216	0.46	4.70851e-05	1	Arid5a
4.52252e-09	-0.48156	0.882	0.954	5.07245e-05	1	Ywhaz
4.53333e-09	-0.726226	0.738	0.858	5.08458e-05	1	Top1
4.75934e-09	-2.06567	0.056	0.219	5.33807e-05	1	Slc36a4
4.78942e-09	1.71713	0.311	0.154	5.37182e-05	1	Slc14a1
4.92382e-09	1.29961	0.534	0.358	5.52255e-05	1	Pard3b
4.98531e-09	1.67747	0.295	0.099	5.59152e-05	1	Vav3
5.25976e-09	-2.97648	0.016	0.167	5.89934e-05	1	Camk2a
5.4183e-09	-0.645717	0.407	0.682	6.07717e-05	1	Cxcr4
5.66641e-09	-0.593498	0.659	0.83	6.35545e-05	1	Prrc2b
5.95225e-09	-5.44681	0.007	0.133	6.67604e-05	1	P2ry14
5.99594e-09	-0.550748	0.882	0.963	6.72504e-05	1	Dgkd
6.1702e-09	1.10715	0.472	0.287	6.92049e-05	1	Hhex
6.19271e-09	0.800795	0.705	0.562	6.94574e-05	1	Tbc1d10c
6.71591e-09	-1.67683	0.098	0.287	7.53257e-05	1	Nfil3
6.90704e-09	-2.28299	0.036	0.191	7.74693e-05	1	Arl4c
7.14965e-09	3.82314	0.144	0.019	8.01904e-05	1	Ccdc125
7.38315e-09	-1.02522	0.21	0.454	8.28095e-05	1	Prdx4
7.93277e-09	-2.93548	0.02	0.157	8.8974e-05	1	Tmem159
7.96362e-09	-2.97339	0.026	0.167	8.932e-05	1	Srgap3
8.13555e-09	-0.93952	0.361	0.59	9.12483e-05	1	Aebp2
8.59181e-09	1.44422	0.403	0.228	9.63658e-05	1	Mpp6
9.15248e-09	0.735698	0.843	0.759	0.000102654	1	Traf3
9.56152e-09	0.881715	0.649	0.528	0.000107242	1	Samd9l
9.64699e-09	-3.29603	0.003	0.127	0.000108201	1	Dkk3
9.87805e-09	-0.733492	0.344	0.62	0.000110792	1	Syngr2
1.04132e-08	-1.283	0.121	0.34	0.000116794	1	Trp53bp2
1.07321e-08	-1.65862	0.111	0.293	0.000120371	1	Nlrp1b
1.10605e-08	-1.60033	0.089	0.272	0.000124054	1	Lcp2
1.11325e-08	-0.927404	0.39	0.608	0.000124862	1	Bcl2a1b
1.11547e-08	2.24242	0.21	0.052	0.000125112	1	Sidt1
1.136e-08	-1.93223	0.052	0.222	0.000127414	1	Gbp6
1.1571e-08	-5.41573	0	0.105	0.000129781	1	Gnaz
1.16391e-08	-1.24857	0.138	0.349	0.000130544	1	Fuca2
1.25095e-08	-0.716064	0.662	0.812	0.000140307	1	Klf13
1.26528e-08	0.93123	0.702	0.593	0.000141914	1	Zfp831
1.3132e-08	-0.532821	0.633	0.858	0.000147288	1	Lrmp
1.32712e-08	-1.54354	0.125	0.296	0.00014885	1	Per1
1.33752e-08	-2.40911	0.043	0.201	0.000150017	1	Slc22a15
1.33781e-08	-1.69269	0.056	0.247	0.000150049	1	Tnfsf13b
1.3508e-08	-0.767334	0.449	0.66	0.000151506	1	Cib1
1.39414e-08	0.942271	0.6	0.451	0.000156367	1	Trim5
1.47919e-08	-3.53373	0.007	0.123	0.000165905	1	Tmem41a
1.48429e-08	-0.854493	0.39	0.611	0.000166478	1	Ppfibp2
1.55208e-08	1.43597	0.43	0.284	0.000174081	1	Tbc1d9
1.57094e-08	0.921431	0.597	0.432	0.000176196	1	Tmem154
1.60966e-08	-1.96384	0.056	0.222	0.000180539	1	Tubb2a
1.67359e-08	2.55506	0.18	0.04	0.00018771	1	Anks1b
1.70125e-08	1.9466	0.236	0.071	0.000190813	1	Lck
1.73751e-08	-1.20599	0.161	0.37	0.000194879	1	Htatip2
1.8692e-08	1.88037	0.302	0.145	0.000209649	1	Slc41a2
1.89327e-08	-3.06418	0.007	0.136	0.000212349	1	Plod2
1.9892e-08	-0.645154	0.469	0.698	0.000223109	1	Lman2
2.06275e-08	0.579144	0.885	0.815	0.000231358	1	Crip1
2.06876e-08	-0.987964	0.305	0.525	0.000232032	1	Prdx3
2.07192e-08	0.767021	0.725	0.605	0.000232387	1	Vasp
2.21964e-08	-0.623295	0.62	0.827	0.000248954	1	Vim
2.30493e-08	-3.08243	0.026	0.164	0.000258521	1	Ifnlr1
2.54639e-08	0.961796	0.616	0.457	0.000285603	1	Rnf145
2.57278e-08	-0.542945	0.761	0.886	0.000288562	1	Thada
2.6306e-08	-0.927178	0.279	0.503	0.000295048	1	Prxl2a
2.80219e-08	-1.58764	0.052	0.235	0.000314294	1	Osbpl3
2.82654e-08	1.43293	0.311	0.13	0.000317024	1	Faah
2.85123e-08	0.889841	0.613	0.463	0.000319793	1	Atg16l2
2.87518e-08	-0.500453	0.698	0.849	0.00032248	1	Cst3
2.93504e-08	-0.593551	0.646	0.821	0.000329194	1	Ctso
3.09657e-08	-0.432699	0.852	0.951	0.000347311	1	Ncoa2
3.1503e-08	2.13015	0.203	0.059	0.000353337	1	Arhgap5
3.28806e-08	-1.05552	0.203	0.438	0.000368789	1	Ttc7b
3.37372e-08	-0.959156	0.22	0.448	0.000378397	1	Capn2
3.5278e-08	-1.11396	0.193	0.432	0.000395678	1	Rell1
3.585e-08	-0.756191	0.489	0.679	0.000402094	1	Cep57
3.69987e-08	-1.38634	0.154	0.336	0.000414977	1	Polm
3.95476e-08	-0.743807	0.377	0.608	0.000443566	1	Evi2a
3.98158e-08	1.33726	0.361	0.201	0.000446574	1	Prps2
4.16696e-08	-0.818857	0.528	0.707	0.000467367	1	Rilpl2
4.16796e-08	1.6292	0.262	0.102	0.000467479	1	Smagp
4.21594e-08	1.74893	0.236	0.071	0.00047286	1	Pawr
5.05415e-08	-0.773876	0.21	0.485	0.000566873	1	S100a8
5.17374e-08	1.31456	0.334	0.157	0.000580286	1	Bid
5.34798e-08	1.74911	0.256	0.099	0.000599829	1	Tspan5
5.56142e-08	1.20007	0.446	0.306	0.000623769	1	Nup160
5.56471e-08	-0.938637	0.364	0.583	0.000624138	1	N4bp1
5.60871e-08	-2.18467	0.056	0.216	0.000629072	1	Nr4a3
5.84932e-08	-2.08281	0.033	0.176	0.00065606	1	Cit
6.0103e-08	-0.873379	0.252	0.506	0.000674115	1	Myo1f
6.01038e-08	2.83096	0.144	0.022	0.000674125	1	Armc3
6.01938e-08	-1.16067	0.111	0.333	0.000675134	1	Gm1043
6.05791e-08	-0.793655	0.318	0.565	0.000679456	1	Mob3b
6.16746e-08	-0.816293	0.285	0.519	0.000691742	1	Stoml1
6.36798e-08	-1.27065	0.144	0.336	0.000714232	1	Mgst2
6.52782e-08	0.835583	0.528	0.318	0.00073216	1	Rnf130
6.55583e-08	-2.84419	0.02	0.142	0.000735302	1	Serpinb6b
6.72587e-08	-0.709757	0.521	0.719	0.000754373	1	Ell2
6.8457e-08	-0.226985	0.311	0.627	0.000767814	1	Ighg2b
7.05762e-08	2.73628	0.151	0.037	0.000791582	1	B3gnt8
7.19437e-08	-0.570994	0.61	0.802	0.00080692	1	Tcp11l2
7.20097e-08	-2.27622	0.036	0.179	0.000807661	1	Dapk2
7.2456e-08	-3.41265	0.013	0.123	0.000812666	1	Zcchc14
7.27283e-08	-0.650489	0.446	0.667	0.000815721	1	Auh
7.28914e-08	5.07246	0.118	0.015	0.00081755	1	Maml3
7.34898e-08	3.3986	0.131	0.019	0.000824261	1	Ubtd2
7.46869e-08	-0.727892	0.452	0.673	0.000837688	1	Ccr7
7.60896e-08	-0.885949	0.357	0.565	0.000853421	1	Lmnb1
8.18725e-08	1.03964	0.511	0.38	0.000918282	1	Trim34a
8.29879e-08	1.35175	0.377	0.213	0.000930792	1	Dph5
9.15048e-08	-0.545176	0.715	0.858	0.00102632	1	Skap2
9.24784e-08	-0.672597	0.521	0.735	0.00103724	1	Dtnbp1
9.47323e-08	3.68395	0.118	0.012	0.00106252	1	Rasgrp4
9.51835e-08	2.67688	0.177	0.043	0.00106758	1	Agbl1
9.89329e-08	-2.7882	0.02	0.136	0.00110963	1	Prf1
1.00155e-07	-0.815372	0.325	0.559	0.00112333	1	Ehd4
1.01485e-07	-0.547117	0.636	0.806	0.00113826	1	Sp110
1.01568e-07	-0.790014	0.334	0.611	0.00113919	1	Antxr2
1.02886e-07	1.00596	0.515	0.367	0.00115397	1	Gpd2
1.06819e-07	-0.415574	0.81	0.91	0.00119809	1	Psmb9
1.08318e-07	-1.51846	0.062	0.238	0.0012149	1	Impa2
1.0879e-07	-0.504457	0.911	0.972	0.00122019	1	Klf2
1.09938e-07	-1.0859	0.203	0.398	0.00123307	1	Creld2
1.10451e-07	-1.07054	0.207	0.398	0.00123882	1	Efhd2
1.11083e-07	-0.690288	0.23	0.503	0.00124591	1	Irs2
1.1235e-07	-0.563663	0.577	0.769	0.00126011	1	Pkm
1.12768e-07	0.738398	0.761	0.694	0.00126481	1	Txndc16
1.16918e-07	-2.30526	0.03	0.157	0.00131136	1	Tmem176a
1.18381e-07	2.29354	0.2	0.071	0.00132776	1	Specc1
1.22195e-07	-4.84133	0.007	0.105	0.00137054	1	Gpc5
1.269e-07	0.773793	0.721	0.651	0.00142331	1	Atp2a3
1.28272e-07	-0.72266	0.505	0.725	0.0014387	1	Rbm47
1.40672e-07	0.703168	0.813	0.704	0.00157778	1	Akt3
1.44158e-07	-2.07762	0.046	0.188	0.00161688	1	Atp11a
1.52234e-07	-0.782354	0.351	0.568	0.00170746	1	Scd2
1.53144e-07	-1.19489	0.134	0.333	0.00171766	1	Saraf
1.58357e-07	-1.62591	0.085	0.231	0.00177613	1	Zfyve21
1.61229e-07	0.730635	0.666	0.556	0.00180834	1	Slamf6
1.61814e-07	-2.78604	0.023	0.136	0.0018149	1	Cntln
1.62612e-07	2.95639	0.18	0.046	0.00182385	1	Cecr2
1.68784e-07	-0.774152	0.37	0.59	0.00189309	1	Mindy3
1.69198e-07	-0.417326	0.718	0.892	0.00189772	1	Rsrc1
1.73548e-07	-0.781804	0.282	0.512	0.00194652	1	Cbx4
1.73644e-07	1.50327	0.266	0.12	0.0019476	1	Slc25a37
1.75815e-07	-1.73873	0.066	0.247	0.00197194	1	Iigp1
1.7628e-07	-0.871704	0.331	0.546	0.00197715	1	Runx3
1.77177e-07	0.852344	0.603	0.478	0.00198722	1	Hmgn1
1.81143e-07	-0.450342	0.692	0.877	0.00203169	1	Hcls1
1.82077e-07	-3.43268	0.007	0.114	0.00204218	1	Ndnf
1.82767e-07	-0.808455	0.295	0.528	0.00204992	1	Hs3st1
1.85933e-07	-1.25076	0.138	0.324	0.00208543	1	Unc5cl
1.94851e-07	-0.474138	0.885	0.948	0.00218545	1	Rap1b
2.04135e-07	0.906837	0.554	0.441	0.00228958	1	Emg1
2.13591e-07	1.36872	0.305	0.157	0.00239563	1	Il27ra
2.15419e-07	-0.865326	0.295	0.512	0.00241614	1	Ctsa
2.19919e-07	-1.92811	0.082	0.222	0.00246662	1	Cfp
2.20116e-07	-1.49845	0.085	0.244	0.00246883	1	Elmo2
2.28513e-07	-0.666034	0.498	0.698	0.002563	1	Usp47
2.34184e-07	0.762872	0.672	0.556	0.00262661	1	Epb41l2
2.35758e-07	-2.88235	0.013	0.12	0.00264426	1	Car13
2.39858e-07	-1.52783	0.059	0.219	0.00269025	1	Naip6
2.48966e-07	-0.61748	0.633	0.809	0.00279241	1	Clic4
2.51192e-07	-0.600301	0.6	0.778	0.00281737	1	Ncoa7
2.59179e-07	-0.636652	0.384	0.627	0.00290695	1	Ctsb
2.63098e-07	-1.85468	0.039	0.182	0.00295091	1	Pogk
2.66963e-07	2.043	0.2	0.071	0.00299425	1	Slc16a7
2.80583e-07	2.10222	0.19	0.065	0.00314702	1	Calcrl
3.06543e-07	-1.20362	0.148	0.324	0.00343819	1	Ccdc134
3.23497e-07	-0.381592	0.761	0.92	0.00362834	1	Stk38
3.34041e-07	-0.693716	0.311	0.565	0.0037466	1	Srbd1
3.40358e-07	4.16753	0.105	0.009	0.00381746	1	Cyp11a1
3.96557e-07	-0.485877	0.751	0.88	0.00444779	1	Stx7
4.11319e-07	-0.463154	0.728	0.867	0.00461335	1	Pdia3
4.29337e-07	-0.979278	0.177	0.38	0.00481544	1	Ints2
4.39252e-07	0.828018	0.554	0.417	0.00492665	1	Ski
4.39338e-07	-1.30313	0.128	0.306	0.00492761	1	Mxi1
4.64755e-07	0.971715	0.498	0.373	0.00521269	1	Dram2
4.67793e-07	-2.69864	0.02	0.127	0.00524677	1	Hoxa3
4.7108e-07	0.571203	0.816	0.688	0.00528363	1	Cab39l
4.99185e-07	-0.901847	0.252	0.451	0.00559886	1	Atp6v0a2
5.0499e-07	-2.23356	0.03	0.142	0.00566397	1	Apobec2
5.05005e-07	-0.46702	0.616	0.812	0.00566414	1	H2-T22
5.13301e-07	1.47266	0.269	0.139	0.00575719	1	Trio
5.27705e-07	-1.72138	0.036	0.182	0.00591874	1	Pik3r6
5.29105e-07	-3.85658	0.007	0.102	0.00593444	1	Cldn34c1
5.48107e-07	0.779423	0.692	0.636	0.00614757	1	Tspan32
5.69745e-07	-1.05206	0.262	0.429	0.00639026	1	Bcl2a1d
5.82416e-07	1.05495	0.407	0.269	0.00653238	1	Tlr1
5.8484e-07	-1.54036	0.075	0.228	0.00655956	1	Cep290
5.9731e-07	-0.531852	0.534	0.744	0.00669943	1	Arih2
6.03526e-07	-1.45336	0.098	0.253	0.00676915	1	Ern1
6.05618e-07	-1.94483	0.059	0.198	0.00679262	1	Tsc22d1
6.20615e-07	-2.03122	0.036	0.17	0.00696082	1	Arhgap10
6.2099e-07	0.912435	0.505	0.367	0.00696503	1	Zdhhc17
6.21546e-07	-0.548509	0.728	0.877	0.00697126	1	Fndc3a
6.2585e-07	1.55424	0.292	0.173	0.00701954	1	Icosl
6.41121e-07	-0.863811	0.207	0.414	0.00719081	1	Plekhb2
6.47067e-07	-1.11988	0.236	0.417	0.0072575	1	Hsd11b1
6.63112e-07	-0.909836	0.2	0.42	0.00743746	1	Oprm1
6.74709e-07	-0.914587	0.203	0.417	0.00756753	1	Bcl7a
6.78507e-07	0.597306	0.81	0.725	0.00761013	1	Cbl
6.94336e-07	-0.540837	0.856	0.91	0.00778767	1	Dnajc7
6.96805e-07	-0.574795	0.61	0.772	0.00781537	1	Ddx3y
7.12001e-07	-1.43375	0.082	0.235	0.00798581	1	Man2b2
7.27491e-07	0.903197	0.472	0.306	0.00815954	1	Stambpl1
7.36564e-07	-0.894611	0.252	0.451	0.0082613	1	Dnajb9
7.39704e-07	-1.69186	0.056	0.207	0.00829652	1	Tmtc2
7.60224e-07	-0.433894	0.833	0.92	0.00852668	1	Pik3ap1
7.69463e-07	-1.76817	0.082	0.21	0.00863029	1	Syn3
8.13795e-07	-1.13241	0.125	0.324	0.00912753	1	Sec24d
8.16685e-07	1.80963	0.203	0.083	0.00915994	1	Nfam1
8.5931e-07	-0.619893	0.479	0.707	0.00963802	1	Atp6v0d1
8.60893e-07	0.673579	0.738	0.63	0.00965577	1	Map2k1
8.91944e-07	-0.557569	0.538	0.738	0.010004	1	Exoc2
8.9241e-07	-1.37421	0.095	0.259	0.0100093	1	Havcr1
8.97376e-07	-1.31038	0.059	0.225	0.010065	1	Shb
9.14929e-07	-2.44108	0.023	0.136	0.0102618	1	Itgae
9.24732e-07	1.04874	0.42	0.29	0.0103718	1	Dnase2a
9.31879e-07	-1.3108	0.203	0.373	0.010452	1	Cpeb2
9.54518e-07	-1.04489	0.239	0.423	0.0107059	1	Ctla4
9.60216e-07	2.08213	0.17	0.052	0.0107698	1	Cenpv
9.81164e-07	-2.28135	0.026	0.136	0.0110047	1	Man1c1
9.94343e-07	-0.860102	0.275	0.497	0.0111526	1	S100a9
9.95498e-07	0.949931	0.433	0.287	0.0111655	1	Hdac7
1.04226e-06	-0.425047	0.787	0.901	0.0116899	1	Tmbim6
1.04415e-06	-0.86206	0.098	0.299	0.0117111	1	Bicd1
1.05001e-06	1.68064	0.213	0.102	0.0117769	1	Arhgap9
1.05338e-06	-0.556599	0.59	0.762	0.0118147	1	Fnip1
1.06021e-06	0.799604	0.541	0.401	0.0118913	1	Rhof
1.06505e-06	-0.620033	0.426	0.645	0.0119456	1	Ube2a
1.11715e-06	-1.02402	0.21	0.392	0.01253	1	Ffar1
1.12421e-06	1.07724	0.403	0.269	0.0126091	1	Lats2
1.13726e-06	-0.372568	0.859	0.951	0.0127555	1	Ubc
1.14983e-06	3.2127	0.141	0.037	0.0128964	1	Etl4
1.16746e-06	-0.369493	0.741	0.87	0.0130942	1	Tmem131
1.17455e-06	-1.86108	0.039	0.164	0.0131737	1	Sowahc
1.1755e-06	2.29366	0.148	0.04	0.0131844	1	Mapk12
1.20727e-06	-0.742357	0.279	0.485	0.0135408	1	Cfap20
1.23186e-06	0.966264	0.397	0.25	0.0138166	1	Rasal3
1.2417e-06	-0.531537	0.446	0.682	0.0139269	1	Golgb1
1.24455e-06	-0.823859	0.37	0.556	0.0139589	1	5430427O19Rik
1.28029e-06	-1.33619	0.082	0.253	0.0143597	1	Top2a
1.28054e-06	0.775772	0.613	0.478	0.0143626	1	Fgd2
1.30958e-06	-1.05114	0.157	0.349	0.0146882	1	Ap1s2
1.31649e-06	0.533795	0.823	0.744	0.0147657	1	Btk
1.35909e-06	1.58943	0.223	0.096	0.0152435	1	Csad
1.36039e-06	-0.708199	0.321	0.534	0.0152581	1	Selplg
1.37101e-06	-1.07418	0.174	0.349	0.0153773	1	Grina
1.38886e-06	-1.81931	0.02	0.142	0.0155775	1	Tbc1d30
1.41188e-06	1.32048	0.321	0.194	0.0158357	1	Gucd1
1.50581e-06	0.895857	0.511	0.377	0.0168892	1	Ddx58
1.54884e-06	-0.661945	0.548	0.716	0.0173717	1	Etf1
1.5864e-06	1.15752	0.357	0.216	0.0177931	1	Qrsl1
1.60237e-06	1.75034	0.21	0.096	0.0179722	1	Zfpm1
1.61068e-06	-0.527533	0.456	0.679	0.0180654	1	Chfr
1.63482e-06	-3.00312	0.016	0.108	0.0183362	1	Upk1a
1.64022e-06	-0.725773	0.423	0.611	0.0183967	1	Rexo2
1.71641e-06	-0.718869	0.285	0.488	0.0192512	1	Colgalt1
1.73456e-06	-3.13274	0.003	0.102	0.0194548	1	Smim3
1.74541e-06	-3.12551	0.02	0.117	0.0195765	1	Lag3
1.75438e-06	-0.626673	0.407	0.608	0.0196772	1	Pptc7
1.87198e-06	-0.514131	0.489	0.713	0.0209961	1	Tespa1
1.93991e-06	-1.36958	0.052	0.204	0.021758	1	Kcnt2
1.95277e-06	-1.80558	0.059	0.185	0.0219022	1	Cass4
1.95963e-06	-0.923733	0.246	0.432	0.0219793	1	Tyrobp
1.98178e-06	-0.47986	0.77	0.873	0.0222276	1	Stat3
1.98277e-06	0.80704	0.561	0.441	0.0222387	1	Rasa2
2.09101e-06	-0.533991	0.807	0.877	0.0234527	1	Rhoh
2.13076e-06	-1.0452	0.157	0.34	0.0238986	1	Rogdi
2.17668e-06	1.46147	0.357	0.269	0.0244136	1	Pstpip2
2.19788e-06	-0.818702	0.298	0.497	0.0246514	1	Sipa1l2
2.24125e-06	2.17826	0.154	0.052	0.0251379	1	Slc17a9
2.25027e-06	-0.704649	0.295	0.506	0.0252391	1	Cdkn2d
2.40824e-06	0.95394	0.439	0.302	0.0270108	1	Wdfy1
2.45066e-06	-0.476764	0.607	0.769	0.0274866	1	Tmed2
2.47625e-06	-0.325552	0.856	0.963	0.0277736	1	Srsf11
2.49202e-06	-0.995631	0.134	0.324	0.0279505	1	Naip5
2.54032e-06	1.0091	0.443	0.346	0.0284922	1	Cpsf3
2.54834e-06	0.718099	0.685	0.593	0.0285822	1	Mat2a
2.56965e-06	-0.545883	0.538	0.738	0.0288212	1	Abcc4
2.70416e-06	-1.65013	0.043	0.207	0.0303299	1	Ly6c2
2.70712e-06	1.01562	0.384	0.238	0.030363	1	Xrcc5
2.71847e-06	-1.67721	0.059	0.185	0.0304904	1	Nr2f6
3.16187e-06	0.909335	0.436	0.302	0.0354636	1	Me2
3.18722e-06	-0.377107	0.639	0.824	0.0357479	1	Spcs2
3.31383e-06	-0.89501	0.305	0.466	0.0371679	1	Anxa2
3.33829e-06	-2.22745	0.026	0.127	0.0374422	1	Nap1l3
3.38531e-06	0.526237	0.882	0.818	0.0379696	1	Etnk1
3.43002e-06	0.84502	0.534	0.401	0.0384711	1	Rfc1
3.46081e-06	1.62725	0.19	0.074	0.0388164	1	Akr7a5
3.48116e-06	-0.86935	0.243	0.435	0.0390447	1	Glipr1
3.48709e-06	-1.85596	0.036	0.157	0.0391111	1	Fabp5
3.51274e-06	0.456668	0.921	0.861	0.0393989	1	Dock11
3.51867e-06	-2.54111	0.01	0.102	0.0394655	1	Selenom
3.59369e-06	0.5804	0.715	0.59	0.0403069	1	Cyb561a3
3.60685e-06	-1.01629	0.223	0.398	0.0404544	1	Homer1
3.78274e-06	1.56557	0.216	0.102	0.0424272	1	Cryl1
3.79571e-06	1.0547	0.39	0.25	0.0425727	1	Brwd1
3.80856e-06	0.561296	0.816	0.765	0.0427168	1	Fubp1
3.90487e-06	1.28682	0.289	0.164	0.043797	1	Enpp1
4.01173e-06	-1.52248	0.056	0.201	0.0449956	1	Nck2
4.32852e-06	-1.20407	0.138	0.299	0.0485487	1	Ak8

## Sheet: Data file S3
ALL CLUSTERS								CLUSTER 0																CLUSTER 1																CLUSTER 2
Cluster	Gene	Pvalue	Pvalue_Adj	avg_log2FC(t7_vs_t7b1ko)	Pct_t7	Pct_t7b1ko		Up in TLR7.tg6								Up in TLR7.tg6.Bank1-/-								Up in TLR7.tg6								Up in TLR7.tg6.Bank1-/-								Up in TLR7.tg6								Up in TLR7.tg6.Bank1-/-
cluster0	Cmss1	2.46416e-43	3.67678e-39	1.77884	0.926	0.769		Cluster	Gene	Pvalue	Pvalue_Adj	avg_log2FC(t7_vs_t7b1ko)	Pct_t7	Pct_t7b1ko		Cluster	Gene	Pvalue	Pvalue_Adj	avg_log2FC(t7_vs_t7b1ko)	Pct_t7	Pct_t7b1ko		Cluster	Gene	Pvalue	Pvalue_Adj	avg_log2FC(t7_vs_t7b1ko)	Pct_t7	Pct_t7b1ko		Cluster	Gene	Pvalue	Pvalue_Adj	avg_log2FC(t7_vs_t7b1ko)	Pct_t7	Pct_t7b1ko		Cluster	Gene	Pvalue	Pvalue_Adj	avg_log2FC(t7_vs_t7b1ko)	Pct_t7	Pct_t7b1ko		Cluster	Gene
cluster0	Lars2	3.8061e-11	5.67908e-07	0.594992	0.537	0.325		cluster0	Cmss1	2.46416e-43	3.67678e-39	1.77884	0.926	0.769		cluster0	Sik1	3.64961e-39	5.44558e-35	-0.973548	0.19	0.574		cluster1	S100a9	5.87363e-279	8.76404e-275	1.17509	0.753	0.275		cluster1	Hspa8	8.90579e-164	1.32883e-159	-0.738173	0.953	0.987		cluster2	S100a9	2.38564e-20	3.55961e-16	1.31471	0.419	0.172		cluster2	Stk17b
cluster0	Clec2d	3.74655e-07	0.00559023	0.53227	0.71	0.631		cluster0	Bank1	1.36052e-13	2.03003e-09	0.458784	0.996	0.999		cluster0	Tsc22d3	2.84213e-30	4.24074e-26	-0.903	0.567	0.886		cluster1	Uba52	9.85326e-277	1.4702e-272	1.08348	0.987	0.983		cluster1	Ccnd3	1.71293e-91	2.55586e-87	-0.601927	0.958	0.992		cluster2	Ighg1	9.88757e-12	1.47532e-07	1.55904	0.147	0.017		cluster2	Ccnd3
cluster0	Stat1	1.35099e-07	0.00201582	0.46785	0.792	0.707		cluster0	H2-Q7	2.84625e-11	4.2469e-07	0.444088	0.944	0.905		cluster0	Fos	1.38869e-29	2.07206e-25	-0.898761	0.117	0.385		cluster1	Rbm3	1.76487e-249	2.63336e-245	0.916496	0.963	0.812		cluster1	Btla	4.92048e-89	7.34185e-85	-0.571708	0.958	0.99		cluster2	S100a8	5.24954e-11	7.83284e-07	1.08562	0.323	0.161		cluster2	Bcl11a
cluster0	Bank1	1.36052e-13	2.03003e-09	0.458784	0.996	0.999		cluster0	Lars2	3.8061e-11	5.67908e-07	0.594992	0.537	0.325		cluster0	Plaur	3.03953e-25	4.53528e-21	-1.04354	0.416	0.698		cluster1	S100a8	8.78908e-191	1.31142e-186	0.995384	0.614	0.2		cluster1	Macf1	4.38582e-83	6.54408e-79	-0.391282	0.993	0.999		cluster2	Rell1	3.22297e-10	4.80899e-06	1.01818	0.258	0.12		cluster2	Cytip
cluster0	H2-Q7	2.84625e-11	4.2469e-07	0.444088	0.944	0.905		cluster0	Gm8369	2.92443e-08	0.000436354	0.411675	0.883	0.836		cluster0	Zfp36l2	1.17532e-24	1.75369e-20	-0.8077	0.472	0.751		cluster1	H3f3b	3.54938e-146	5.29604e-142	0.521757	0.999	0.997		cluster1	March1	5.55834e-81	8.29359e-77	-0.611821	0.907	0.968		cluster2	Ighm	5.16866e-07	0.00771216	0.331554	0.954	0.925		cluster2	P2ry10
cluster0	Gm8369	2.92443e-08	0.000436354	0.411675	0.883	0.836		cluster0	Stat1	1.35099e-07	0.00201582	0.46785	0.792	0.707		cluster0	P2ry10	5.52287e-23	8.24068e-19	-0.789339	0.658	0.877		cluster1	Ighg1	4.56496e-141	6.81137e-137	1.00389	0.384	0.033		cluster1	Dnaja1	1.04951e-80	1.56598e-76	-0.587914	0.65	0.829		cluster2	Litaf	1.46661e-06	0.0218832	0.489083	0.436	0.31		cluster2	Cd69
cluster0	Samhd1	2.20493e-06	0.0328998	0.37813	0.952	0.917		cluster0	Clec2d	3.74655e-07	0.00559023	0.53227	0.71	0.631		cluster0	Stk17b	1.00881e-21	1.50524e-17	-0.567226	0.974	0.998		cluster1	Cirbp	5.0959e-124	7.6036e-120	0.688675	0.783	0.513		cluster1	Arhgap15	7.02666e-79	1.04845e-74	-0.323136	1	1		cluster2	Camp	2.46003e-06	0.036706	0.713014	0.13	0.046		cluster2	Ralgps2
cluster0	S100a9	1.74842e-06	0.0260881	0.377895	0.485	0.336		cluster0	Ppp1r10	9.83726e-07	0.0146782	0.366489	0.619	0.476		cluster0	Cytip	1.33053e-20	1.98529e-16	-0.649777	0.896	0.98		cluster1	Bank1	2.5107e-106	3.74621e-102	0.402073	1	1		cluster1	Ighg3	9.96824e-75	1.48736e-70	-0.403658	0.06	0.263										cluster2	Sh3pxd2a
cluster0	Ppp1r10	9.83726e-07	0.0146782	0.366489	0.619	0.476		cluster0	Nsa2	1.1175e-06	0.0166742	0.346379	0.835	0.756		cluster0	Junb	3.76409e-19	5.6164e-15	-0.730593	0.606	0.864		cluster1	H2-Ab1	2.01711e-89	3.00973e-85	0.297443	1	1		cluster1	Mndal	2.39232e-63	3.56958e-59	-0.467343	0.904	0.963										cluster2	Pgap1
cluster0	Psmb9	1.28675e-06	0.0191996	0.354648	0.853	0.788		cluster0	Psmb9	1.28675e-06	0.0191996	0.354648	0.853	0.788		cluster0	Fosb	2.05521e-16	3.06658e-12	-0.515482	0.048	0.16		cluster1	H2-Aa	1.50695e-86	2.24852e-82	0.282173	1	1		cluster1	Ptprc	1.02301e-54	1.52644e-50	-0.315912	0.999	0.999										cluster2	Runx1
cluster0	Nsa2	1.1175e-06	0.0166742	0.346379	0.835	0.756		cluster0	Sox6	1.531e-06	0.0228441	0.254058	0.108	0.005		cluster0	Hs3st1	4.24444e-16	6.33313e-12	-0.641783	0.208	0.408		cluster1	Camp	1.93266e-70	2.88372e-66	0.437011	0.27	0.06		cluster1	Ifi203	1.25062e-53	1.86604e-49	-0.445924	0.822	0.916										cluster2	Rap1gds1
cluster0	Sox6	1.531e-06	0.0228441	0.254058	0.108	0.005		cluster0	S100a9	1.74842e-06	0.0260881	0.377895	0.485	0.336		cluster0	AC149090.1	7.3749e-15	1.10041e-10	-0.569191	0.489	0.748		cluster1	Rell1	1.37684e-62	2.05438e-58	0.698195	0.509	0.267		cluster1	Ddx5	3.02429e-53	4.51255e-49	-0.259518	0.999	0.999										cluster2	Zfp36l2
cluster0	Ighg2b	7.55418e-07	0.0112716	-0.254344	0.113	0.226		cluster0	Samhd1	2.20493e-06	0.0328998	0.37813	0.952	0.917		cluster0	Cxcr4	2.98337e-14	4.45149e-10	-0.501481	0.229	0.488		cluster1	Srsf5	5.06707e-55	7.56058e-51	0.377708	0.972	0.945		cluster1	Hsp90ab1	3.9969e-51	5.96378e-47	-0.408053	0.982	0.988										cluster2	Stap1
cluster0	Hsph1	1.1867e-07	0.00177067	-0.257763	0.087	0.195										cluster0	Setbp1	8.02538e-13	1.19747e-08	-0.678973	0.636	0.812		cluster1	Jchain	7.42238e-49	1.10749e-44	0.430784	0.436	0.231		cluster1	Pdcd4	3.21986e-50	4.80436e-46	-0.523088	0.717	0.838										cluster2	Arhgap15
cluster0	Fam49b	5.1167e-07	0.00763463	-0.274127	0.952	0.985										cluster0	Ccnd3	1.47164e-12	2.19583e-08	-0.53086	0.87	0.967		cluster1	Ubb	2.59791e-48	3.87634e-44	0.29066	0.996	0.991		cluster1	Stat1	1.46833e-46	2.19089e-42	-0.562577	0.684	0.806										cluster2	Macf1
cluster0	Ddx5	2.24485e-10	3.34955e-06	-0.294464	0.983	0.998										cluster0	Cd86	1.70385e-12	2.54232e-08	-0.561204	0.394	0.644		cluster1	Slpi	1.25279e-47	1.86929e-43	0.539334	0.172	0.035		cluster1	Sesn1	2.55275e-46	3.80896e-42	-0.508183	0.601	0.767										cluster2	March1
cluster0	Fam107b	6.67922e-09	9.96607e-05	-0.310469	0.81	0.941										cluster0	Dennd4a	9.50841e-12	1.41875e-07	-0.425222	0.879	0.979		cluster1	Pde4b	3.366e-45	5.02241e-41	0.419008	0.97	0.935		cluster1	Ikzf3	6.13162e-46	9.14899e-42	-0.380745	0.974	0.987										cluster2	Ets1
cluster0	Ifngr1	3.64902e-07	0.0054447	-0.322111	0.351	0.526										cluster0	Dusp1	1.99217e-11	2.97251e-07	-0.368635	0.074	0.195		cluster1	Tmsb10	2.08306e-43	3.10813e-39	0.359118	0.991	0.994		cluster1	Mbnl1	2.45972e-45	3.67015e-41	-0.301051	0.99	0.998										cluster2	Tnik
cluster0	Notch2	9.18799e-08	0.00137094	-0.326868	0.723	0.867										cluster0	Cd69	3.24093e-11	4.8358e-07	-0.551201	0.333	0.531		cluster1	Ubc	1.02769e-39	1.53342e-35	0.348737	0.958	0.921		cluster1	Irf2	4.4459e-44	6.63372e-40	-0.397848	0.886	0.948										cluster2	Fchsd2
cluster0	Plbd1	4.73855e-07	0.00707039	-0.343711	0.13	0.24										cluster0	Syk	1.69792e-10	2.53346e-06	-0.385708	0.957	0.989		cluster1	Sh3bgrl3	1.18161e-38	1.76309e-34	0.290925	0.992	0.987		cluster1	Notch2	3.52471e-43	5.25922e-39	-0.396281	0.805	0.907										cluster2	Notch2
cluster0	Inpp5d	5.4233e-10	8.09211e-06	-0.344951	0.935	0.982										cluster0	Ddx5	2.24485e-10	3.34955e-06	-0.294464	0.983	0.998		cluster1	Bloc1s1	5.94808e-36	8.87513e-32	0.333572	0.316	0.164		cluster1	Hsph1	7.97802e-42	1.1904e-37	-0.339176	0.126	0.291										cluster2	Setbp1
cluster0	Dtx1	4.03208e-07	0.00601627	-0.360713	0.203	0.348										cluster0	Hspa8	2.52656e-10	3.76989e-06	-0.395986	0.931	0.971		cluster1	H2-DMa	8.58761e-34	1.28136e-29	0.312055	0.959	0.933		cluster1	Ifi209	1.23906e-39	1.8488e-35	-0.388061	0.695	0.831										cluster2	Gng2
cluster0	Rnf144a	2.17127e-06	0.0323976	-0.362856	0.545	0.682										cluster0	Dynll1	3.70821e-10	5.53302e-06	-0.41137	0.558	0.774		cluster1	Phlpp1	1.83139e-33	2.73262e-29	0.451439	0.828	0.727		cluster1	Man1a	1.54612e-39	2.30696e-35	-0.329754	0.994	0.995										cluster2	Celf2
cluster0	Dusp1	1.99217e-11	2.97251e-07	-0.368635	0.074	0.195										cluster0	Inpp5d	5.4233e-10	8.09211e-06	-0.344951	0.935	0.982		cluster1	Ngp	1.38899e-32	2.07251e-28	0.258709	0.184	0.064		cluster1	Celf2	6.18448e-39	9.22787e-35	-0.313832	0.958	0.988										cluster2	Pdcd4
cluster0	Mlxip	3.67218e-07	0.00547925	-0.368971	0.481	0.656										cluster0	Chst10	1.48318e-09	2.21306e-05	-0.386063	0.095	0.243		cluster1	Klf2	1.10204e-31	1.64435e-27	0.361178	0.99	0.983		cluster1	Plaur	4.08936e-38	6.10174e-34	-0.516484	0.765	0.846										cluster2	Mndal
cluster0	Adrb2	4.37925e-08	0.000653429	-0.374495	0.268	0.403										cluster0	Fam107b	6.67922e-09	9.96607e-05	-0.310469	0.81	0.941		cluster1	Junb	1.33667e-31	1.99445e-27	0.430977	0.977	0.957		cluster1	Zfp36l2	4.75134e-38	7.08948e-34	-0.457836	0.607	0.754										cluster2	Elmo1
cluster0	Capn7	1.5882e-07	0.00236975	-0.374566	0.325	0.479										cluster0	Arap2	7.49954e-09	0.000111901	-0.398392	0.71	0.845		cluster1	Coro1a	1.9816e-31	2.95675e-27	0.260828	0.992	0.99		cluster1	Kmt2a	9.16368e-37	1.36731e-32	-0.346149	0.769	0.88										cluster2	Rnf144a
cluster0	Bmp2k	9.34585e-08	0.00139449	-0.377789	0.831	0.899										cluster0	Stat4	8.32121e-09	0.000124161	-0.473284	0.684	0.828		cluster1	Ighg2c	7.97626e-31	1.19014e-26	0.325947	0.264	0.137		cluster1	Sh3pxd2a	1.41634e-35	2.11333e-31	-0.383105	0.603	0.754										cluster2	Slc41a2
cluster0	Syk	1.69792e-10	2.53346e-06	-0.385708	0.957	0.989										cluster0	Inpp4b	2.81795e-08	0.000420467	-0.479891	0.758	0.884		cluster1	Gdi2	3.44456e-29	5.13963e-25	0.271456	0.983	0.963		cluster1	Card11	1.45317e-35	2.16827e-31	-0.399228	0.807	0.889										cluster2	Inpp4b
cluster0	Chst10	1.48318e-09	2.21306e-05	-0.386063	0.095	0.243										cluster0	Dnaja1	3.18206e-08	0.000474795	-0.386469	0.602	0.75		cluster1	Fus	1.71949e-28	2.56565e-24	0.289472	0.935	0.901		cluster1	Fchsd2	1.68835e-35	2.51918e-31	-0.371828	0.973	0.99										cluster2	Btla
cluster0	Ppp1r16b	2.97029e-06	0.0443197	-0.38646	0.827	0.906										cluster0	Adrb2	4.37925e-08	0.000653429	-0.374495	0.268	0.403		cluster1	Dusp5	4.30633e-27	6.42548e-23	0.336104	0.284	0.156		cluster1	Ptpn22	2.97139e-35	4.43361e-31	-0.529528	0.34	0.509										cluster2	Arhgef18
cluster0	Dnaja1	3.18206e-08	0.000474795	-0.386469	0.602	0.75										cluster0	Itga4	6.47256e-08	0.000965771	-0.389888	0.801	0.891		cluster1	H2-Oa	4.60829e-27	6.87603e-23	0.320427	0.887	0.835		cluster1	Swap70	4.63219e-34	6.91169e-30	-0.329732	0.893	0.951										cluster2	Cr2
cluster0	Zmiz1	2.12077e-07	0.00316441	-0.386478	0.446	0.608										cluster0	Notch2	9.18799e-08	0.00137094	-0.326868	0.723	0.867		cluster1	Hnrnpdl	1.12888e-26	1.6844e-22	0.321009	0.743	0.645		cluster1	Sorl1	1.40865e-33	2.10184e-29	-0.338235	0.897	0.952
cluster0	Gpr183	8.60675e-07	0.0128421	-0.387064	0.667	0.806										cluster0	Bmp2k	9.34585e-08	0.00139449	-0.377789	0.831	0.899		cluster1	Kras	7.1721e-26	1.07015e-21	0.323638	0.91	0.865		cluster1	Apobec3	1.57074e-33	2.3437e-29	-0.262493	0.977	0.989
cluster0	Itga4	6.47256e-08	0.000965771	-0.389888	0.801	0.891										cluster0	Hsph1	1.1867e-07	0.00177067	-0.257763	0.087	0.195		cluster1	Wdr89	1.32475e-24	1.97666e-20	0.294628	0.382	0.252		cluster1	Dock8	2.03332e-33	3.03391e-29	-0.298269	0.895	0.952
cluster0	Gpr171	2.95624e-07	0.004411	-0.392462	0.351	0.507										cluster0	Capn7	1.5882e-07	0.00236975	-0.374566	0.325	0.479		cluster1	Emp3	4.04959e-24	6.04239e-20	0.371452	0.692	0.587		cluster1	Maml2	3.10487e-33	4.63278e-29	-0.53881	0.83	0.893
cluster0	Hspa8	2.52656e-10	3.76989e-06	-0.395986	0.931	0.971										cluster0	Zmiz1	2.12077e-07	0.00316441	-0.386478	0.446	0.608		cluster1	Pde3b	7.15696e-24	1.06789e-19	0.39114	0.867	0.793		cluster1	St3gal1	5.26431e-33	7.85487e-29	-0.433633	0.531	0.679
cluster0	Arap2	7.49954e-09	0.000111901	-0.398392	0.71	0.845										cluster0	Gpr171	2.95624e-07	0.004411	-0.392462	0.351	0.507		cluster1	Uck2	1.09833e-23	1.63881e-19	0.411678	0.301	0.178		cluster1	Gm4070	6.46241e-33	9.64256e-29	-0.373843	0.338	0.51
cluster0	Dynll1	3.70821e-10	5.53302e-06	-0.41137	0.558	0.774										cluster0	Ifngr1	3.64902e-07	0.0054447	-0.322111	0.351	0.526		cluster1	Gadd45a	2.02042e-23	3.01467e-19	0.345209	0.305	0.186		cluster1	Inpp4b	1.9728e-31	2.94361e-27	-0.497465	0.775	0.861
cluster0	Dennd4a	9.50841e-12	1.41875e-07	-0.425222	0.879	0.979										cluster0	Mlxip	3.67218e-07	0.00547925	-0.368971	0.481	0.656		cluster1	Hnrnpd	7.66312e-23	1.14341e-18	0.262649	0.833	0.754		cluster1	Bcl11a	1.19596e-30	1.78449e-26	-0.402369	0.904	0.947
cluster0	Ier2	4.4146e-07	0.00658702	-0.426962	0.463	0.573										cluster0	Dtx1	4.03208e-07	0.00601627	-0.360713	0.203	0.348		cluster1	Cisd2	1.38219e-22	2.06236e-18	0.309321	0.579	0.456		cluster1	Sgms1	6.23331e-30	9.30073e-26	-0.410464	0.766	0.855
cluster0	Vps37b	1.86247e-06	0.02779	-0.464836	0.524	0.644										cluster0	Ier2	4.4146e-07	0.00658702	-0.426962	0.463	0.573		cluster1	Vps37b	6.35484e-21	9.48206e-17	0.327846	0.892	0.822		cluster1	Cr2	9.19897e-30	1.37258e-25	-0.464294	0.676	0.789
cluster0	Stat4	8.32121e-09	0.000124161	-0.473284	0.684	0.828										cluster0	Plbd1	4.73855e-07	0.00707039	-0.343711	0.13	0.24		cluster1	Cerk	1.60365e-20	2.3928e-16	0.256095	0.948	0.913		cluster1	Cacybp	9.33953e-30	1.39355e-25	-0.300393	0.375	0.542
cluster0	Inpp4b	2.81795e-08	0.000420467	-0.479891	0.758	0.884										cluster0	Fam49b	5.1167e-07	0.00763463	-0.274127	0.952	0.985		cluster1	Rgs2	3.9322e-20	5.86723e-16	0.349351	0.366	0.245		cluster1	Rab30	1.03829e-28	1.54924e-24	-0.608165	0.275	0.4
cluster0	Cxcr4	2.98337e-14	4.45149e-10	-0.501481	0.229	0.488										cluster0	Ighg2b	7.55418e-07	0.0112716	-0.254344	0.113	0.226		cluster1	Hnrnpa1	7.42133e-20	1.10734e-15	0.267967	0.832	0.772		cluster1	Nedd9	1.71273e-28	2.55556e-24	-0.268788	0.987	0.992
cluster0	Fosb	2.05521e-16	3.06658e-12	-0.515482	0.048	0.16										cluster0	Gpr183	8.60675e-07	0.0128421	-0.387064	0.667	0.806		cluster1	Jund	3.50708e-19	5.23292e-15	0.290745	0.989	0.989		cluster1	Tec	2.26783e-28	3.38384e-24	-0.378635	0.712	0.814
cluster0	Ccnd3	1.47164e-12	2.19583e-08	-0.53086	0.87	0.967										cluster0	Vps37b	1.86247e-06	0.02779	-0.464836	0.524	0.644		cluster1	Gstp1	3.96855e-19	5.92147e-15	0.252138	0.362	0.252		cluster1	9930111J21Rik2	5.45078e-28	8.13311e-24	-0.317095	0.623	0.745
cluster0	St6galnac3	2.7068e-06	0.0403881	-0.547155	0.39	0.525										cluster0	Rnf144a	2.17127e-06	0.0323976	-0.362856	0.545	0.682		cluster1	Nr4a1	7.92478e-19	1.18246e-14	0.383716	0.481	0.382		cluster1	Gpr183	1.13636e-27	1.69556e-23	-0.403396	0.749	0.84
cluster0	Cd69	3.24093e-11	4.8358e-07	-0.551201	0.333	0.531										cluster0	St6galnac3	2.7068e-06	0.0403881	-0.547155	0.39	0.525		cluster1	Erh	2.09425e-18	3.12483e-14	0.250467	0.573	0.462		cluster1	Setd5	1.18863e-27	1.77355e-23	-0.349553	0.717	0.81
cluster0	Cd86	1.70385e-12	2.54232e-08	-0.561204	0.394	0.644										cluster0	Ppp1r16b	2.97029e-06	0.0443197	-0.38646	0.827	0.906		cluster1	Dazap2	2.32084e-18	3.46292e-14	0.252862	0.8	0.738		cluster1	Ciita	6.50376e-27	9.70426e-23	-0.313217	0.839	0.906
cluster0	Stk17b	1.00881e-21	1.50524e-17	-0.567226	0.974	0.998																		cluster1	Reep5	2.80573e-18	4.18642e-14	0.256595	0.742	0.654		cluster1	Fos	7.34131e-27	1.0954e-22	-0.451631	0.572	0.695
cluster0	AC149090.1	7.3749e-15	1.10041e-10	-0.569191	0.489	0.748																		cluster1	Satb1	5.08872e-18	7.59287e-14	0.282173	0.977	0.967		cluster1	Cacna1e	1.35854e-26	2.02708e-22	-0.510125	0.656	0.756
cluster0	Hs3st1	4.24444e-16	6.33313e-12	-0.641783	0.208	0.408																		cluster1	Rhob	3.82077e-17	5.70097e-13	0.266118	0.4	0.291		cluster1	Rap1gds1	1.40305e-26	2.09349e-22	-0.337311	0.811	0.889
cluster0	Cytip	1.33053e-20	1.98529e-16	-0.649777	0.896	0.98																		cluster1	Ldlr	6.984e-17	1.04208e-12	0.256408	0.106	0.039		cluster1	Lrch1	5.09345e-26	7.59993e-22	-0.288313	0.898	0.941
cluster0	Setbp1	8.02538e-13	1.19747e-08	-0.678973	0.636	0.812																		cluster1	Mef2d	1.84926e-16	2.75929e-12	0.260822	0.84	0.794		cluster1	Hip1	1.36162e-25	2.03167e-21	-0.334511	0.099	0.22
cluster0	Junb	3.76409e-19	5.6164e-15	-0.730593	0.606	0.864																		cluster1	Tgfb1	2.24706e-14	3.35284e-10	0.26682	0.771	0.695		cluster1	Itga4	1.43867e-25	2.14664e-21	-0.319948	0.872	0.93
cluster0	P2ry10	5.52287e-23	8.24068e-19	-0.789339	0.658	0.877																		cluster1	Gfod1	4.07772e-14	6.08437e-10	0.270724	0.178	0.098		cluster1	Crlf3	1.72382e-25	2.57211e-21	-0.326575	0.871	0.925
cluster0	Zfp36l2	1.17532e-24	1.75369e-20	-0.8077	0.472	0.751																		cluster1	Pim1	2.13105e-13	3.17973e-09	0.329965	0.587	0.51		cluster1	Apbb1ip	1.8839e-25	2.81096e-21	-0.303884	0.829	0.902
cluster0	Fos	1.38869e-29	2.07206e-25	-0.898761	0.117	0.385																		cluster1	Cdk6	4.14e-13	6.17729e-09	0.310368	0.311	0.219		cluster1	Blnk	2.10104e-25	3.13496e-21	-0.25918	0.966	0.984
cluster0	Tsc22d3	2.84213e-30	4.24074e-26	-0.903	0.567	0.886																		cluster1	Flnb	4.22269e-13	6.30067e-09	0.44984	0.364	0.297		cluster1	Stag2	3.44766e-25	5.14425e-21	-0.290166	0.768	0.86
cluster0	Sik1	3.64961e-39	5.44558e-35	-0.973548	0.19	0.574																		cluster1	Cecr2	5.9567e-13	8.88799e-09	0.32499	0.255	0.16		cluster1	Samhd1	8.51134e-25	1.26998e-20	-0.331183	0.895	0.943
cluster0	Plaur	3.03953e-25	4.53528e-21	-1.04354	0.416	0.698																		cluster1	B4galt1	6.29532e-13	9.39324e-09	0.41085	0.538	0.454		cluster1	Arhgef18	8.51936e-25	1.27117e-20	-0.324424	0.943	0.964
cluster1	S100a9	5.87363e-279	8.76404e-275	1.17509	0.753	0.275																		cluster1	Plk2	1.27767e-12	1.90642e-08	0.278665	0.229	0.152		cluster1	Gng2	1.55782e-24	2.32442e-20	-0.349162	0.678	0.78
cluster1	Uba52	9.85326e-277	1.4702e-272	1.08348	0.987	0.983																		cluster1	Lmnb1	1.69216e-12	2.52487e-08	0.256063	0.351	0.255		cluster1	Filip1l	1.79703e-24	2.68135e-20	-0.296976	0.756	0.845
cluster1	Ighg1	4.56496e-141	6.81137e-137	1.00389	0.384	0.033																		cluster1	Pde2a	3.45275e-12	5.15185e-08	0.278768	0.316	0.232		cluster1	Lmbrd1	1.95667e-24	2.91955e-20	-0.261384	0.916	0.957
cluster1	S100a8	8.78908e-191	1.31142e-186	0.995384	0.614	0.2																		cluster1	Tmem108	4.7079e-12	7.02465e-08	0.284334	0.396	0.319		cluster1	Rcsd1	2.17931e-24	3.25175e-20	-0.312017	0.766	0.858
cluster1	Rbm3	1.76487e-249	2.63336e-245	0.916496	0.963	0.812																		cluster1	St7	4.76402e-12	7.1084e-08	0.276845	0.163	0.092		cluster1	Slfn2	2.92349e-24	4.36215e-20	-0.317791	0.653	0.782
cluster1	Rell1	1.37684e-62	2.05438e-58	0.698195	0.509	0.267																		cluster1	Vpreb3	1.34681e-11	2.00958e-07	0.324001	0.59	0.537		cluster1	Arhgef3	3.24014e-24	4.83462e-20	-0.4014	0.695	0.786
cluster1	Cirbp	5.0959e-124	7.6036e-120	0.688675	0.783	0.513																		cluster1	Ccnd2	4.25251e-11	6.34516e-07	0.262599	0.283	0.204		cluster1	Pag1	4.22412e-24	6.3028e-20	-0.290545	0.887	0.946
cluster1	Slpi	1.25279e-47	1.86929e-43	0.539334	0.172	0.035																		cluster1	Bcl2l11	1.47838e-10	2.20589e-06	0.335302	0.395	0.324		cluster1	Dock11	5.61774e-24	8.38223e-20	-0.276334	0.941	0.971
cluster1	H3f3b	3.54938e-146	5.29604e-142	0.521757	0.999	0.997																		cluster1	Fam117b	3.46258e-09	5.16651e-05	0.260773	0.735	0.69		cluster1	Zmiz1	9.36822e-23	1.39783e-18	-0.315575	0.541	0.667
cluster1	Phlpp1	1.83139e-33	2.73262e-29	0.451439	0.828	0.727																		cluster1	Ccr7	6.31336e-09	9.42017e-05	0.258966	0.693	0.664		cluster1	Cxcr5	2.83276e-22	4.22676e-18	-0.284567	0.708	0.823
cluster1	Flnb	4.22269e-13	6.30067e-09	0.44984	0.364	0.297																		cluster1	Wwox	3.21673e-06	0.0479968	0.278717	0.446	0.394		cluster1	Dynll1	3.36927e-22	5.02729e-18	-0.273389	0.715	0.813
cluster1	Camp	1.93266e-70	2.88372e-66	0.437011	0.27	0.06																										cluster1	Etnk1	4.00596e-22	5.9773e-18	-0.272565	0.777	0.86
cluster1	Junb	1.33667e-31	1.99445e-27	0.430977	0.977	0.957																										cluster1	Stip1	6.36652e-22	9.49948e-18	-0.256183	0.26	0.398
cluster1	Jchain	7.42238e-49	1.10749e-44	0.430784	0.436	0.231																										cluster1	Wdr44	7.34898e-22	1.09654e-17	-0.311425	0.454	0.585
cluster1	Pde4b	3.366e-45	5.02241e-41	0.419008	0.97	0.935																										cluster1	Fosb	9.229e-22	1.37706e-17	-0.44284	0.262	0.412
cluster1	Uck2	1.09833e-23	1.63881e-19	0.411678	0.301	0.178																										cluster1	St13	2.53898e-21	3.78841e-17	-0.269728	0.44	0.576
cluster1	B4galt1	6.29532e-13	9.39324e-09	0.41085	0.538	0.454																										cluster1	Nsd1	3.1622e-21	4.71833e-17	-0.25918	0.835	0.899
cluster1	Bank1	2.5107e-106	3.74621e-102	0.402073	1	1																										cluster1	Phf21a	1.19848e-20	1.78825e-16	-0.29553	0.873	0.923
cluster1	Pde3b	7.15696e-24	1.06789e-19	0.39114	0.867	0.793																										cluster1	Tank	2.06241e-20	3.07732e-16	-0.325021	0.688	0.788
cluster1	Nr4a1	7.92478e-19	1.18246e-14	0.383716	0.481	0.382																										cluster1	Ddx58	2.21132e-20	3.2995e-16	-0.299327	0.317	0.44
cluster1	Srsf5	5.06707e-55	7.56058e-51	0.377708	0.972	0.945																										cluster1	Gimap8	2.82828e-20	4.22007e-16	-0.267088	0.63	0.737
cluster1	Emp3	4.04959e-24	6.04239e-20	0.371452	0.692	0.587																										cluster1	Zfp831	6.46754e-20	9.65022e-16	-0.297857	0.664	0.764
cluster1	Klf2	1.10204e-31	1.64435e-27	0.361178	0.99	0.983																										cluster1	Washc4	7.50775e-20	1.12023e-15	-0.265285	0.647	0.755
cluster1	Tmsb10	2.08306e-43	3.10813e-39	0.359118	0.991	0.994																										cluster1	Kat6a	1.63802e-19	2.4441e-15	-0.259812	0.692	0.795
cluster1	Rgs2	3.9322e-20	5.86723e-16	0.349351	0.366	0.245																										cluster1	Samd9l	2.14859e-19	3.20591e-15	-0.261298	0.601	0.725
cluster1	Ubc	1.02769e-39	1.53342e-35	0.348737	0.958	0.921																										cluster1	Pitpnc1	2.35061e-19	3.50734e-15	-0.359649	0.679	0.764
cluster1	Gadd45a	2.02042e-23	3.01467e-19	0.345209	0.305	0.186																										cluster1	Zcchc7	2.58252e-19	3.85338e-15	-0.27851	0.945	0.967
cluster1	Dusp5	4.30633e-27	6.42548e-23	0.336104	0.284	0.156																										cluster1	Bicra	4.90531e-19	7.31921e-15	-0.304416	0.502	0.623
cluster1	Bcl2l11	1.47838e-10	2.20589e-06	0.335302	0.395	0.324																										cluster1	Jmjd1c	4.9225e-19	7.34486e-15	-0.281323	0.858	0.908
cluster1	Bloc1s1	5.94808e-36	8.87513e-32	0.333572	0.316	0.164																										cluster1	Mllt3	6.46034e-19	9.63948e-15	-0.385623	0.36	0.48
cluster1	Pim1	2.13105e-13	3.17973e-09	0.329965	0.587	0.51																										cluster1	Rnf144a	7.14601e-19	1.06626e-14	-0.305304	0.526	0.635
cluster1	Vps37b	6.35484e-21	9.48206e-17	0.327846	0.892	0.822																										cluster1	Phip	8.16047e-19	1.21762e-14	-0.268902	0.83	0.886
cluster1	Ighg2c	7.97626e-31	1.19014e-26	0.325947	0.264	0.137																										cluster1	Nr3c1	1.04695e-18	1.56216e-14	-0.29904	0.76	0.838
cluster1	Cecr2	5.9567e-13	8.88799e-09	0.32499	0.255	0.16																										cluster1	St6gal1	1.64537e-18	2.45506e-14	-0.324757	0.931	0.955
cluster1	Vpreb3	1.34681e-11	2.00958e-07	0.324001	0.59	0.537																										cluster1	Cep350	1.99715e-18	2.97995e-14	-0.26007	0.578	0.699
cluster1	Kras	7.1721e-26	1.07015e-21	0.323638	0.91	0.865																										cluster1	Add3	5.74157e-18	8.56699e-14	-0.266211	0.916	0.95
cluster1	Hnrnpdl	1.12888e-26	1.6844e-22	0.321009	0.743	0.645																										cluster1	Chst3	6.08321e-18	9.07675e-14	-0.316751	0.746	0.812
cluster1	H2-Oa	4.60829e-27	6.87603e-23	0.320427	0.887	0.835																										cluster1	Ly86	6.21268e-18	9.26994e-14	-0.253496	0.928	0.954
cluster1	H2-DMa	8.58761e-34	1.28136e-29	0.312055	0.959	0.933																										cluster1	Zfp638	1.33921e-17	1.99824e-13	-0.257388	0.676	0.775
cluster1	Cdk6	4.14e-13	6.17729e-09	0.310368	0.311	0.219																										cluster1	Ifi206	8.56264e-17	1.27763e-12	-0.292704	0.367	0.481
cluster1	Cisd2	1.38219e-22	2.06236e-18	0.309321	0.579	0.456																										cluster1	Atf7ip	1.36463e-16	2.03617e-12	-0.289067	0.761	0.837
cluster1	H2-Ab1	2.01711e-89	3.00973e-85	0.297443	1	1																										cluster1	Nfkbid	1.75493e-16	2.61853e-12	-0.374834	0.252	0.35
cluster1	Wdr89	1.32475e-24	1.97666e-20	0.294628	0.382	0.252																										cluster1	Coro2a	2.63198e-16	3.92718e-12	-0.296323	0.438	0.547
cluster1	Sh3bgrl3	1.18161e-38	1.76309e-34	0.290925	0.992	0.987																										cluster1	Tlr7	3.04936e-16	4.54995e-12	-0.349954	0.355	0.464
cluster1	Jund	3.50708e-19	5.23292e-15	0.290745	0.989	0.989																										cluster1	Man2a1	3.28113e-16	4.89577e-12	-0.28326	0.733	0.808
cluster1	Ubb	2.59791e-48	3.87634e-44	0.29066	0.996	0.991																										cluster1	Exoc6b	4.81122e-16	7.17882e-12	-0.307677	0.367	0.489
cluster1	Fus	1.71949e-28	2.56565e-24	0.289472	0.935	0.901																										cluster1	Ifi213	5.49307e-16	8.19622e-12	-0.273131	0.36	0.47
cluster1	Tmem108	4.7079e-12	7.02465e-08	0.284334	0.396	0.319																										cluster1	Herc4	5.59791e-16	8.35265e-12	-0.277274	0.823	0.889
cluster1	H2-Aa	1.50695e-86	2.24852e-82	0.282173	1	1																										cluster1	Ifi47	7.15776e-16	1.06801e-11	-0.269043	0.288	0.402
cluster1	Satb1	5.08872e-18	7.59287e-14	0.282173	0.977	0.967																										cluster1	Pml	1.04134e-15	1.55378e-11	-0.296572	0.613	0.695
cluster1	Pde2a	3.45275e-12	5.15185e-08	0.278768	0.316	0.232																										cluster1	Galnt10	1.1914e-15	1.77768e-11	-0.271128	0.272	0.383
cluster1	Wwox	3.21673e-06	0.0479968	0.278717	0.446	0.394																										cluster1	Dennd5b	2.20858e-15	3.29542e-11	-0.285129	0.792	0.845
cluster1	Plk2	1.27767e-12	1.90642e-08	0.278665	0.229	0.152																										cluster1	Senp7	2.67544e-15	3.99203e-11	-0.25074	0.72	0.789
cluster1	St7	4.76402e-12	7.1084e-08	0.276845	0.163	0.092																										cluster1	Kynu	4.43241e-15	6.61359e-11	-0.293777	0.628	0.719
cluster1	Gdi2	3.44456e-29	5.13963e-25	0.271456	0.983	0.963																										cluster1	Bcar3	6.76745e-15	1.00977e-10	-0.28959	0.701	0.783
cluster1	Gfod1	4.07772e-14	6.08437e-10	0.270724	0.178	0.098																										cluster1	Plek	7.87426e-15	1.17492e-10	-0.321137	0.767	0.83
cluster1	Hnrnpa1	7.42133e-20	1.10734e-15	0.267967	0.832	0.772																										cluster1	Trim14	9.13483e-15	1.36301e-10	-0.253686	0.417	0.532
cluster1	Tgfb1	2.24706e-14	3.35284e-10	0.26682	0.771	0.695																										cluster1	Skap2	3.83701e-14	5.7252e-10	-0.251951	0.554	0.656
cluster1	Rhob	3.82077e-17	5.70097e-13	0.266118	0.4	0.291																										cluster1	L3mbtl3	4.6882e-14	6.99526e-10	-0.277133	0.456	0.555
cluster1	Hnrnpd	7.66312e-23	1.14341e-18	0.262649	0.833	0.754																										cluster1	Serpina3g	1.10388e-13	1.6471e-09	-0.330309	0.461	0.542
cluster1	Ccnd2	4.25251e-11	6.34516e-07	0.262599	0.283	0.204																										cluster1	Lnx2	1.93677e-13	2.88986e-09	-0.280881	0.346	0.444
cluster1	Coro1a	1.9816e-31	2.95675e-27	0.260828	0.992	0.99																										cluster1	Cd69	3.60775e-13	5.38312e-09	-0.27334	0.71	0.786
cluster1	Mef2d	1.84926e-16	2.75929e-12	0.260822	0.84	0.794																										cluster1	Afg1l	9.24049e-13	1.37877e-08	-0.270613	0.278	0.37
cluster1	Fam117b	3.46258e-09	5.16651e-05	0.260773	0.735	0.69																										cluster1	Nlrc5	1.27173e-12	1.89755e-08	-0.289747	0.529	0.61
cluster1	Ccr7	6.31336e-09	9.42017e-05	0.258966	0.693	0.664																										cluster1	Supt3	2.40026e-12	3.58143e-08	-0.294701	0.29	0.383
cluster1	Ngp	1.38899e-32	2.07251e-28	0.258709	0.184	0.064																										cluster1	Il6st	5.9119e-12	8.82114e-08	-0.278246	0.244	0.331
cluster1	Reep5	2.80573e-18	4.18642e-14	0.256595	0.742	0.654																										cluster1	Ttc28	6.02628e-12	8.99182e-08	-0.265988	0.18	0.255
cluster1	Ldlr	6.984e-17	1.04208e-12	0.256408	0.106	0.039																										cluster1	Parp8	7.94191e-12	1.18501e-07	-0.272766	0.496	0.579
cluster1	Cerk	1.60365e-20	2.3928e-16	0.256095	0.948	0.913																										cluster1	Cd38	8.75733e-11	1.30668e-06	-0.260281	0.766	0.806
cluster1	Lmnb1	1.69216e-12	2.52487e-08	0.256063	0.351	0.255																										cluster1	Foxn2	2.23382e-10	3.33308e-06	-0.257651	0.376	0.465
cluster1	Dazap2	2.32084e-18	3.46292e-14	0.252862	0.8	0.738																										cluster1	Setbp1	1.67606e-09	2.50085e-05	-0.253548	0.79	0.838
cluster1	Gstp1	3.96855e-19	5.92147e-15	0.252138	0.362	0.252																										cluster1	Dclk2	2.33567e-09	3.48506e-05	-0.266493	0.37	0.448
cluster1	Erh	2.09425e-18	3.12483e-14	0.250467	0.573	0.462																										cluster1	Arl15	2.91583e-09	4.35071e-05	-0.276182	0.415	0.497
cluster1	Senp7	2.67544e-15	3.99203e-11	-0.25074	0.72	0.789																										cluster1	Arhgap6	6.92087e-08	0.00103266	-0.286239	0.228	0.284
cluster1	Skap2	3.83701e-14	5.7252e-10	-0.251951	0.554	0.656																										cluster1	March3	3.42616e-07	0.00511217	-0.270461	0.289	0.352
cluster1	Ly86	6.21268e-18	9.26994e-14	-0.253496	0.928	0.954																										cluster1	Atxn1	4.89467e-07	0.00730333	-0.296914	0.333	0.395
cluster1	Setbp1	1.67606e-09	2.50085e-05	-0.253548	0.79	0.838																										cluster1	Fhit	1.32716e-06	0.0198025	-0.289322	0.094	0.15
cluster1	Trim14	9.13483e-15	1.36301e-10	-0.253686	0.417	0.532
cluster1	Stip1	6.36652e-22	9.49948e-18	-0.256183	0.26	0.398
cluster1	Zfp638	1.33921e-17	1.99824e-13	-0.257388	0.676	0.775
cluster1	Foxn2	2.23382e-10	3.33308e-06	-0.257651	0.376	0.465
cluster1	Blnk	2.10104e-25	3.13496e-21	-0.25918	0.966	0.984
cluster1	Nsd1	3.1622e-21	4.71833e-17	-0.25918	0.835	0.899
cluster1	Ddx5	3.02429e-53	4.51255e-49	-0.259518	0.999	0.999
cluster1	Kat6a	1.63802e-19	2.4441e-15	-0.259812	0.692	0.795
cluster1	Cep350	1.99715e-18	2.97995e-14	-0.26007	0.578	0.699
cluster1	Cd38	8.75733e-11	1.30668e-06	-0.260281	0.766	0.806
cluster1	Samd9l	2.14859e-19	3.20591e-15	-0.261298	0.601	0.725
cluster1	Lmbrd1	1.95667e-24	2.91955e-20	-0.261384	0.916	0.957
cluster1	Apobec3	1.57074e-33	2.3437e-29	-0.262493	0.977	0.989
cluster1	Washc4	7.50775e-20	1.12023e-15	-0.265285	0.647	0.755
cluster1	Ttc28	6.02628e-12	8.99182e-08	-0.265988	0.18	0.255
cluster1	Add3	5.74157e-18	8.56699e-14	-0.266211	0.916	0.95
cluster1	Dclk2	2.33567e-09	3.48506e-05	-0.266493	0.37	0.448
cluster1	Gimap8	2.82828e-20	4.22007e-16	-0.267088	0.63	0.737
cluster1	Nedd9	1.71273e-28	2.55556e-24	-0.268788	0.987	0.992
cluster1	Phip	8.16047e-19	1.21762e-14	-0.268902	0.83	0.886
cluster1	Ifi47	7.15776e-16	1.06801e-11	-0.269043	0.288	0.402
cluster1	St13	2.53898e-21	3.78841e-17	-0.269728	0.44	0.576
cluster1	March3	3.42616e-07	0.00511217	-0.270461	0.289	0.352
cluster1	Afg1l	9.24049e-13	1.37877e-08	-0.270613	0.278	0.37
cluster1	Galnt10	1.1914e-15	1.77768e-11	-0.271128	0.272	0.383
cluster1	Etnk1	4.00596e-22	5.9773e-18	-0.272565	0.777	0.86
cluster1	Parp8	7.94191e-12	1.18501e-07	-0.272766	0.496	0.579
cluster1	Ifi213	5.49307e-16	8.19622e-12	-0.273131	0.36	0.47
cluster1	Cd69	3.60775e-13	5.38312e-09	-0.27334	0.71	0.786
cluster1	Dynll1	3.36927e-22	5.02729e-18	-0.273389	0.715	0.813
cluster1	Arl15	2.91583e-09	4.35071e-05	-0.276182	0.415	0.497
cluster1	Dock11	5.61774e-24	8.38223e-20	-0.276334	0.941	0.971
cluster1	L3mbtl3	4.6882e-14	6.99526e-10	-0.277133	0.456	0.555
cluster1	Herc4	5.59791e-16	8.35265e-12	-0.277274	0.823	0.889
cluster1	Il6st	5.9119e-12	8.82114e-08	-0.278246	0.244	0.331
cluster1	Zcchc7	2.58252e-19	3.85338e-15	-0.27851	0.945	0.967
cluster1	Lnx2	1.93677e-13	2.88986e-09	-0.280881	0.346	0.444
cluster1	Jmjd1c	4.9225e-19	7.34486e-15	-0.281323	0.858	0.908
cluster1	Man2a1	3.28113e-16	4.89577e-12	-0.28326	0.733	0.808
cluster1	Cxcr5	2.83276e-22	4.22676e-18	-0.284567	0.708	0.823
cluster1	Dennd5b	2.20858e-15	3.29542e-11	-0.285129	0.792	0.845
cluster1	Arhgap6	6.92087e-08	0.00103266	-0.286239	0.228	0.284
cluster1	Lrch1	5.09345e-26	7.59993e-22	-0.288313	0.898	0.941
cluster1	Atf7ip	1.36463e-16	2.03617e-12	-0.289067	0.761	0.837
cluster1	Fhit	1.32716e-06	0.0198025	-0.289322	0.094	0.15
cluster1	Bcar3	6.76745e-15	1.00977e-10	-0.28959	0.701	0.783
cluster1	Nlrc5	1.27173e-12	1.89755e-08	-0.289747	0.529	0.61
cluster1	Stag2	3.44766e-25	5.14425e-21	-0.290166	0.768	0.86
cluster1	Pag1	4.22412e-24	6.3028e-20	-0.290545	0.887	0.946
cluster1	Ifi206	8.56264e-17	1.27763e-12	-0.292704	0.367	0.481
cluster1	Kynu	4.43241e-15	6.61359e-11	-0.293777	0.628	0.719
cluster1	Supt3	2.40026e-12	3.58143e-08	-0.294701	0.29	0.383
cluster1	Phf21a	1.19848e-20	1.78825e-16	-0.29553	0.873	0.923
cluster1	Coro2a	2.63198e-16	3.92718e-12	-0.296323	0.438	0.547
cluster1	Pml	1.04134e-15	1.55378e-11	-0.296572	0.613	0.695
cluster1	Atxn1	4.89467e-07	0.00730333	-0.296914	0.333	0.395
cluster1	Filip1l	1.79703e-24	2.68135e-20	-0.296976	0.756	0.845
cluster1	Zfp831	6.46754e-20	9.65022e-16	-0.297857	0.664	0.764
cluster1	Dock8	2.03332e-33	3.03391e-29	-0.298269	0.895	0.952
cluster1	Nr3c1	1.04695e-18	1.56216e-14	-0.29904	0.76	0.838
cluster1	Ddx58	2.21132e-20	3.2995e-16	-0.299327	0.317	0.44
cluster1	Cacybp	9.33953e-30	1.39355e-25	-0.300393	0.375	0.542
cluster1	Mbnl1	2.45972e-45	3.67015e-41	-0.301051	0.99	0.998
cluster1	Apbb1ip	1.8839e-25	2.81096e-21	-0.303884	0.829	0.902
cluster1	Bicra	4.90531e-19	7.31921e-15	-0.304416	0.502	0.623
cluster1	Rnf144a	7.14601e-19	1.06626e-14	-0.305304	0.526	0.635
cluster1	Exoc6b	4.81122e-16	7.17882e-12	-0.307677	0.367	0.489
cluster1	Wdr44	7.34898e-22	1.09654e-17	-0.311425	0.454	0.585
cluster1	Rcsd1	2.17931e-24	3.25175e-20	-0.312017	0.766	0.858
cluster1	Ciita	6.50376e-27	9.70426e-23	-0.313217	0.839	0.906
cluster1	Celf2	6.18448e-39	9.22787e-35	-0.313832	0.958	0.988
cluster1	Zmiz1	9.36822e-23	1.39783e-18	-0.315575	0.541	0.667
cluster1	Ptprc	1.02301e-54	1.52644e-50	-0.315912	0.999	0.999
cluster1	Chst3	6.08321e-18	9.07675e-14	-0.316751	0.746	0.812
cluster1	9930111J21Rik2	5.45078e-28	8.13311e-24	-0.317095	0.623	0.745
cluster1	Slfn2	2.92349e-24	4.36215e-20	-0.317791	0.653	0.782
cluster1	Itga4	1.43867e-25	2.14664e-21	-0.319948	0.872	0.93
cluster1	Plek	7.87426e-15	1.17492e-10	-0.321137	0.767	0.83
cluster1	Arhgap15	7.02666e-79	1.04845e-74	-0.323136	1	1
cluster1	Arhgef18	8.51936e-25	1.27117e-20	-0.324424	0.943	0.964
cluster1	St6gal1	1.64537e-18	2.45506e-14	-0.324757	0.931	0.955
cluster1	Tank	2.06241e-20	3.07732e-16	-0.325021	0.688	0.788
cluster1	Crlf3	1.72382e-25	2.57211e-21	-0.326575	0.871	0.925
cluster1	Swap70	4.63219e-34	6.91169e-30	-0.329732	0.893	0.951
cluster1	Man1a	1.54612e-39	2.30696e-35	-0.329754	0.994	0.995
cluster1	Serpina3g	1.10388e-13	1.6471e-09	-0.330309	0.461	0.542
cluster1	Samhd1	8.51134e-25	1.26998e-20	-0.331183	0.895	0.943
cluster1	Hip1	1.36162e-25	2.03167e-21	-0.334511	0.099	0.22
cluster1	Rap1gds1	1.40305e-26	2.09349e-22	-0.337311	0.811	0.889
cluster1	Sorl1	1.40865e-33	2.10184e-29	-0.338235	0.897	0.952
cluster1	Hsph1	7.97802e-42	1.1904e-37	-0.339176	0.126	0.291
cluster1	Kmt2a	9.16368e-37	1.36731e-32	-0.346149	0.769	0.88
cluster1	Gng2	1.55782e-24	2.32442e-20	-0.349162	0.678	0.78
cluster1	Setd5	1.18863e-27	1.77355e-23	-0.349553	0.717	0.81
cluster1	Tlr7	3.04936e-16	4.54995e-12	-0.349954	0.355	0.464
cluster1	Pitpnc1	2.35061e-19	3.50734e-15	-0.359649	0.679	0.764
cluster1	Fchsd2	1.68835e-35	2.51918e-31	-0.371828	0.973	0.99
cluster1	Gm4070	6.46241e-33	9.64256e-29	-0.373843	0.338	0.51
cluster1	Nfkbid	1.75493e-16	2.61853e-12	-0.374834	0.252	0.35
cluster1	Tec	2.26783e-28	3.38384e-24	-0.378635	0.712	0.814
cluster1	Ikzf3	6.13162e-46	9.14899e-42	-0.380745	0.974	0.987
cluster1	Sh3pxd2a	1.41634e-35	2.11333e-31	-0.383105	0.603	0.754
cluster1	Mllt3	6.46034e-19	9.63948e-15	-0.385623	0.36	0.48
cluster1	Ifi209	1.23906e-39	1.8488e-35	-0.388061	0.695	0.831
cluster1	Macf1	4.38582e-83	6.54408e-79	-0.391282	0.993	0.999
cluster1	Notch2	3.52471e-43	5.25922e-39	-0.396281	0.805	0.907
cluster1	Irf2	4.4459e-44	6.63372e-40	-0.397848	0.886	0.948
cluster1	Card11	1.45317e-35	2.16827e-31	-0.399228	0.807	0.889
cluster1	Arhgef3	3.24014e-24	4.83462e-20	-0.4014	0.695	0.786
cluster1	Bcl11a	1.19596e-30	1.78449e-26	-0.402369	0.904	0.947
cluster1	Gpr183	1.13636e-27	1.69556e-23	-0.403396	0.749	0.84
cluster1	Ighg3	9.96824e-75	1.48736e-70	-0.403658	0.06	0.263
cluster1	Hsp90ab1	3.9969e-51	5.96378e-47	-0.408053	0.982	0.988
cluster1	Sgms1	6.23331e-30	9.30073e-26	-0.410464	0.766	0.855
cluster1	St3gal1	5.26431e-33	7.85487e-29	-0.433633	0.531	0.679
cluster1	Fosb	9.229e-22	1.37706e-17	-0.44284	0.262	0.412
cluster1	Ifi203	1.25062e-53	1.86604e-49	-0.445924	0.822	0.916
cluster1	Fos	7.34131e-27	1.0954e-22	-0.451631	0.572	0.695
cluster1	Zfp36l2	4.75134e-38	7.08948e-34	-0.457836	0.607	0.754
cluster1	Cr2	9.19897e-30	1.37258e-25	-0.464294	0.676	0.789
cluster1	Mndal	2.39232e-63	3.56958e-59	-0.467343	0.904	0.963
cluster1	Inpp4b	1.9728e-31	2.94361e-27	-0.497465	0.775	0.861
cluster1	Sesn1	2.55275e-46	3.80896e-42	-0.508183	0.601	0.767
cluster1	Cacna1e	1.35854e-26	2.02708e-22	-0.510125	0.656	0.756
cluster1	Plaur	4.08936e-38	6.10174e-34	-0.516484	0.765	0.846
cluster1	Pdcd4	3.21986e-50	4.80436e-46	-0.523088	0.717	0.838
cluster1	Ptpn22	2.97139e-35	4.43361e-31	-0.529528	0.34	0.509
cluster1	Maml2	3.10487e-33	4.63278e-29	-0.53881	0.83	0.893
cluster1	Stat1	1.46833e-46	2.19089e-42	-0.562577	0.684	0.806
cluster1	Btla	4.92048e-89	7.34185e-85	-0.571708	0.958	0.99
cluster1	Dnaja1	1.04951e-80	1.56598e-76	-0.587914	0.65	0.829
cluster1	Ccnd3	1.71293e-91	2.55586e-87	-0.601927	0.958	0.992
cluster1	Rab30	1.03829e-28	1.54924e-24	-0.608165	0.275	0.4
cluster1	March1	5.55834e-81	8.29359e-77	-0.611821	0.907	0.968
cluster1	Hspa8	8.90579e-164	1.32883e-159	-0.738173	0.953	0.987
cluster2	Ighg1	9.88757e-12	1.47532e-07	1.55904	0.147	0.017
cluster2	S100a9	2.38564e-20	3.55961e-16	1.31471	0.419	0.172
cluster2	S100a8	5.24954e-11	7.83284e-07	1.08562	0.323	0.161
cluster2	Rell1	3.22297e-10	4.80899e-06	1.01818	0.258	0.12
cluster2	Camp	2.46003e-06	0.036706	0.713014	0.13	0.046
cluster2	Litaf	1.46661e-06	0.0218832	0.489083	0.436	0.31
cluster2	Ighm	5.16866e-07	0.00771216	0.331554	0.954	0.925
cluster2	Arhgap15	3.36134e-08	0.000501546	-0.260362	0.971	0.995
cluster2	Ets1	4.8607e-08	0.000725266	-0.267864	0.831	0.939
cluster2	Elmo1	7.12617e-07	0.010633	-0.281779	0.887	0.946
cluster2	Btla	1.83602e-06	0.0273952	-0.28196	0.795	0.888
cluster2	Celf2	4.4511e-07	0.00664149	-0.337756	0.769	0.864
cluster2	Mndal	6.23074e-07	0.00929688	-0.341818	0.525	0.681
cluster2	Cytip	1.137e-10	1.69652e-06	-0.345448	0.733	0.88
cluster2	Macf1	4.01573e-08	0.000599187	-0.349225	0.882	0.94
cluster2	Arhgef18	2.07254e-06	0.0309244	-0.34961	0.704	0.809
cluster2	Fchsd2	7.5393e-08	0.00112494	-0.361693	0.87	0.941
cluster2	Ralgps2	3.54997e-10	5.29691e-06	-0.365585	0.889	0.961
cluster2	Rap1gds1	5.37338e-09	8.01762e-05	-0.36813	0.533	0.711
cluster2	Cr2	3.19505e-06	0.0476734	-0.371872	0.46	0.592
cluster2	Runx1	1.42363e-09	2.1242e-05	-0.377223	0.81	0.911
cluster2	Pgap1	1.39187e-09	2.07681e-05	-0.378079	0.513	0.699
cluster2	Gng2	4.02619e-07	0.00600748	-0.423428	0.366	0.513
cluster2	Stap1	2.1124e-08	0.000315191	-0.433626	0.489	0.654
cluster2	Setbp1	2.62372e-07	0.00391485	-0.451348	0.583	0.706
cluster2	Inpp4b	1.78174e-06	0.0265854	-0.452707	0.672	0.782
cluster2	Rnf144a	7.18568e-07	0.0107217	-0.471532	0.284	0.423
cluster2	Notch2	1.93123e-07	0.00288158	-0.479434	0.508	0.643
cluster2	Slc41a2	1.31513e-06	0.0196231	-0.481394	0.113	0.216
cluster2	Pdcd4	5.84183e-07	0.0087166	-0.483075	0.333	0.469
cluster2	March1	4.48648e-08	0.000669427	-0.486178	0.728	0.828
cluster2	Stk17b	9.35945e-16	1.39652e-11	-0.492888	0.831	0.94
cluster2	P2ry10	1.43456e-10	2.1405e-06	-0.534861	0.528	0.689
cluster2	Zfp36l2	1.48572e-08	0.000221684	-0.570958	0.161	0.303
cluster2	Sh3pxd2a	6.90191e-10	1.02983e-05	-0.574648	0.347	0.514
cluster2	Cd69	1.4862e-10	2.21756e-06	-0.59341	0.188	0.37
cluster2	Tnik	6.09947e-08	0.000910102	-0.603996	0.157	0.291
cluster2	Ccnd3	1.16656e-14	1.74063e-10	-0.629089	0.79	0.903
cluster2	Bcl11a	1.13742e-13	1.69714e-09	-0.631885	0.677	0.847
cluster3	Cmss1	1.04138e-79	1.55385e-75	2.04964	0.986	0.789
cluster3	Iigp1	1.43234e-21	2.1372e-17	1.25212	0.563	0.25
cluster3	Lars2	5.05634e-27	7.54456e-23	0.84097	0.694	0.368
cluster3	Gm4951	1.33099e-27	1.98597e-23	0.777936	0.159	0.02
cluster3	Ffar2	4.0531e-30	6.04763e-26	0.757467	0.376	0.108
cluster3	Cr2	1.03551e-07	0.00154509	0.751133	0.822	0.77
cluster3	Bank1	7.71663e-33	1.1514e-28	0.643571	1	1
cluster3	Swap70	2.22427e-17	3.31883e-13	0.63802	0.98	0.907
cluster3	Cdk8	5.2732e-18	7.86814e-14	0.630433	0.718	0.377
cluster3	Mdfic	3.95464e-13	5.90072e-09	0.617131	0.471	0.265
cluster3	Ctso	8.0916e-17	1.20735e-12	0.616662	0.811	0.583
cluster3	Blvrb	9.07356e-15	1.35387e-10	0.594124	0.837	0.657
cluster3	Gimap4	2.26726e-14	3.38298e-10	0.572851	0.945	0.819
cluster3	Cnr2	1.89059e-11	2.82095e-07	0.570688	0.756	0.564
cluster3	Lax1	5.7463e-11	8.57405e-07	0.559599	0.721	0.554
cluster3	H2-Oa	2.03975e-14	3.0435e-10	0.551086	0.929	0.809
cluster3	Serpina3f	2.42997e-12	3.62576e-08	0.546233	0.367	0.181
cluster3	Clec2d	4.53171e-12	6.76177e-08	0.53972	0.878	0.73
cluster3	Trim5	2.77831e-12	4.14552e-08	0.52114	0.54	0.294
cluster3	Fgr	2.33607e-10	3.48565e-06	0.520191	0.385	0.196
cluster3	Ttc14	1.30129e-12	1.94165e-08	0.519112	0.706	0.461
cluster3	Rbm3	3.11019e-13	4.64072e-09	0.517639	0.927	0.819
cluster3	H2-Q7	7.67736e-16	1.14554e-11	0.516449	0.984	0.926
cluster3	Ciita	5.17907e-12	7.72769e-08	0.50063	0.932	0.819
cluster3	Slamf1	3.68369e-10	5.49643e-06	0.49868	0.379	0.201
cluster3	Ccser1	1.8897e-09	2.81962e-05	0.496368	0.127	0.039
cluster3	Haao	5.45869e-10	8.14491e-06	0.490775	0.767	0.613
cluster3	Fcer2a	7.77416e-08	0.00115998	0.487231	0.83	0.735
cluster3	F830016B08Rik	1.84519e-31	2.7532e-27	0.486802	0.114	0
cluster3	Lcp1	2.98187e-12	4.44925e-08	0.486552	0.982	0.956
cluster3	Gm2000	2.38674e-11	3.56125e-07	0.483848	0.59	0.407
cluster3	Grap2	8.02564e-09	0.000119751	0.483569	0.866	0.745
cluster3	Psmb9	2.98568e-13	4.45493e-09	0.475316	0.96	0.882
cluster3	Slamf6	3.55178e-10	5.29961e-06	0.470645	0.86	0.716
cluster3	Mplkip	4.76315e-14	7.1071e-10	0.467363	0.462	0.225
cluster3	Cdyl2	2.54318e-07	0.00379468	0.466833	0.521	0.319
cluster3	Cpq	1.37029e-10	2.0446e-06	0.464915	0.163	0.044
cluster3	Ctss	5.61322e-14	8.37548e-10	0.461628	0.992	0.946
cluster3	Zc3h6	3.40256e-09	5.07695e-05	0.460659	0.482	0.289
cluster3	Zranb2	7.60026e-11	1.13403e-06	0.460225	0.523	0.314
cluster3	Cd37	4.17805e-17	6.23407e-13	0.453371	0.998	0.99
cluster3	Fubp1	5.81049e-10	8.66983e-06	0.446369	0.843	0.676
cluster3	Nsa2	2.7733e-09	4.13804e-05	0.439814	0.891	0.809
cluster3	Pold4	5.45315e-09	8.13665e-05	0.438502	0.875	0.74
cluster3	Krcc1	1.53864e-09	2.2958e-05	0.427318	0.609	0.387
cluster3	2010315B03Rik	8.8707e-10	1.3236e-05	0.422871	0.395	0.221
cluster3	Filip1l	3.15583e-09	4.70881e-05	0.421291	0.925	0.824
cluster3	Rad51b	3.27265e-06	0.0488312	0.415318	0.155	0.059
cluster3	Gga2	5.12234e-08	0.000764304	0.413995	0.737	0.598
cluster3	Cd22	1.94343e-09	2.8998e-05	0.410346	0.953	0.897
cluster3	Gapdh	1.21876e-07	0.00181851	0.409271	0.885	0.799
cluster3	Hes1	3.79151e-09	5.65732e-05	0.404324	0.215	0.108
cluster3	Tespa1	1.04985e-06	0.0156648	0.402789	0.738	0.623
cluster3	Chfr	4.50206e-08	0.000671752	0.402438	0.51	0.324
cluster3	Pnn	5.97481e-08	0.000891502	0.40042	0.672	0.505
cluster3	Hmgb2	1.40213e-07	0.00209212	0.395075	0.654	0.48
cluster3	Ikzf3	3.42046e-09	5.10366e-05	0.394895	0.991	0.966
cluster3	Snn	7.01423e-08	0.00104659	0.393387	0.663	0.495
cluster3	Rsrp1	1.5253e-08	0.00022759	0.392988	0.826	0.667
cluster3	Gimap8	1.85532e-07	0.00276833	0.392362	0.803	0.652
cluster3	Vmp1	8.7817e-08	0.00131032	0.389336	0.681	0.49
cluster3	Gm12216	7.01587e-08	0.00104684	0.388171	0.494	0.279
cluster3	Gimap1	1.33486e-08	0.000199174	0.384356	0.944	0.877
cluster3	Trim59	2.26843e-07	0.00338472	0.38232	0.544	0.377
cluster3	Cd52	4.39434e-10	6.55679e-06	0.382105	0.998	0.975
cluster3	Tmem154	7.89381e-08	0.00117784	0.380987	0.388	0.221
cluster3	Rassf2	2.2013e-06	0.0328456	0.379466	0.647	0.525
cluster3	Btbd1	8.79029e-07	0.013116	0.37815	0.672	0.515
cluster3	Eef1g	5.46223e-09	8.15019e-05	0.375463	0.961	0.863
cluster3	Aldoa	6.71041e-08	0.00100126	0.374965	0.818	0.662
cluster3	Traf3ip3	1.57713e-08	0.000235324	0.37469	0.86	0.735
cluster3	Rnase6	4.38414e-07	0.00654158	0.371375	0.849	0.745
cluster3	A630089N07Rik	3.91565e-07	0.00584254	0.369854	0.233	0.113
cluster3	Id3	1.82039e-06	0.0271621	0.36922	0.527	0.348
cluster3	Fgfr1op2	1.0455e-06	0.0156	0.36867	0.646	0.505
cluster3	Sept1	1.4913e-06	0.0222517	0.367792	0.684	0.549
cluster3	Adgrl2	1.63899e-12	2.44554e-08	0.3669	0.105	0.025
cluster3	Arpc5l	1.60355e-08	0.000239266	0.363278	0.91	0.804
cluster3	Il12a	2.26739e-08	0.000338317	0.362799	0.297	0.152
cluster3	Tspan32	5.74479e-07	0.0085718	0.361035	0.769	0.652
cluster3	Thap2	3.21041e-09	4.79025e-05	0.360712	0.288	0.132
cluster3	Ndufb3	1.61055e-07	0.0024031	0.35714	0.603	0.446
cluster3	Arid3b	1.83223e-06	0.0273387	0.356922	0.557	0.402
cluster3	St14	1.67992e-12	2.50661e-08	0.354338	0.206	0.059
cluster3	Mgat1	1.51405e-07	0.00225911	0.352629	0.544	0.358
cluster3	H2-DMa	8.58145e-09	0.000128044	0.351903	0.968	0.902
cluster3	Ptpn6	2.23353e-07	0.00333265	0.349405	0.911	0.799
cluster3	Arhgef1	1.51567e-07	0.00226154	0.349268	0.914	0.828
cluster3	Klhl5	4.55153e-09	6.79133e-05	0.348871	0.218	0.074
cluster3	Pnisr	7.80385e-07	0.0116441	0.345823	0.837	0.701
cluster3	Tmem260	3.71363e-07	0.00554111	0.345439	0.392	0.196
cluster3	3830406C13Rik	1.41174e-08	0.000210645	0.345422	0.37	0.167
cluster3	Trmt1l	2.65776e-06	0.0396565	0.344929	0.442	0.275
[truncated: 523 more rows]
[truncated: 75 more columns]

## Sheet: Data file S4
cluster	annotation_id	pval_adj	relative_enrichment	fold	description
[truncated: 1,511 more rows]

[truncated: 1 more sheets: Data file S5]
