# Supplementary material for: Bank1 modulates the differentiation and molecular profile of key B cell populations in autoimmunity
Source: JCI Insight. 2024 Aug 20;9(19):e179417. doi: 10.1172/jci.insight.179417 (PMC11466193; doi:10.1172/jci.insight.179417)
Supplement: Supporting data values [file jciinsight-9-179417-s123.xlsx]

## Sheet: Fig. 1A
Anti-dsDNA IgG (O.D.)				Anti-dsDNA IgG (O.D.)
WT	T7	T7.B1-/-		WT	WT + IMQ	B1-/-	B1-/- + IMQ
0.44	1.261	0.862		0.178	0.322	0.179	0.531
0.3	1.901	0.928		0.168	1.263	0.303	0.473
0.211	1.32	1.812		0.254	1.856	0.136	0.873
0.369	1.652	0.91		0.198	0.546	0.139	0.532
0.352	2.234	0.546		0.219	0.9	0.17	0.947
0.15	1.392	1.588		0.264	0.599	0.121	0.569
0.262	1.023	0.715		0.323	0.724	0.162	0.583
0.497	0.891	1.672		0.283	0.632	0.137	0.447
0.331	2.124	0.867		0.178	0.465	0.263	0.66
0.144	1.838	1.774		0.155	0.998	0.237	0.732
0.505	2.18	0.955		0.177	0.968	0.162	0.544
0.16	2.061	0.414		0.129	0.972	0.167	0.746
0.237	2.428	0.665		0.268	1.847	0.117	0.9
0.345	1.974	0.313		0.158	0.93	0.08	0.601
	0.824	2.471		0.113	1.613	0.067	0.389
	2.23	1.512		0.162	1.05	0.147	0.359
					0.906		0.555
					0.517		0.441
					0.699		0.885

## Sheet: Fig.1B
Anti-SM (U/ml)				Anti-SM (U/ml)
WT	T7	T7.B1-/-		WT	WT + IMQ	B1-/-	B1-/- + IMQ
125.38	896.08	508.43		275.37	422.3	94.77	580.86
143.98	1404.77	256		450.68	1411.97	214.24	158.5
59.38	203.44	432.29		467.46	1773.06	99.54	496.87
197.74	875.75	455.32		256	2324.54	118.49	318.7
131.09	1403.34	353.82		239.33	915.39	98.95	209.18
232.61	491.13	437.78		193.5	553.66	113.53	399.89
176.11	915.39	413.28		258.3	422.3	31.41	352.97
321.99	420.49	444.21		112.92	611.66	94.77	295.98
154.5	505.53	973.05		111.07	545.69	82.46	420.49
359.79	859.14	285.61		165.21	372.71	99.54	473.1
437.78	361.51	242.34			428.65		500.72
263.7	212.07	517.17			494.95		555.65
	586.97	299.99			1458.39		564.68
	1030.82	375.31			1656.19
	511.34	178.17
		268.35

## Sheet: Fig.1C
Total IgG (µg/ml)				Total IgG (µg/ml)
WT	T7	T7.B1-/-		WT	WT + IMQ	B1-/-	B1-/- + IMQ
203.73	1056.85	542.86		48.317	935.931	42.767	788.006
214.92	663.55	385.14		44.541	1213.33	43.299	327.375
302.87	501.2	593.3		42.825	788.739	57.069	717.177
129.87	1069.22	458.84		46.977	1035.11	42.862	1190.1
164.43	715.29	382.3		93.616	1343.3	43.789	567.421
169.86	270.75	440.45		130.68	960.567	42.617	413.506
196.89	630.09	539.3		130.59	1212.85	141.01	317.321
273.68	793.15	470.58		152.05	1000.06	132.1	144.66
130.45	792.75	577.06		131.64	1214.07	136.64	420.35
72.45	725.19	459.63		131.17	1012.64	138.85	491.36
134.86	1000.6	423.12			665.84		546.99
271.01	734.89	451.64			565.1		639.13
185.07	347.13	237.01			448.68		1104.71
134.72	535.74	149.53			304.83		672.39
135.46	196	167.45			790.78		474.53
146.48	214.94	328.91			661.96		405.57
167.87	1559.85	250.61			199.93		381.93
133.66	874.33	218.61			1682.42		555.11
131.71	921.42	181.43			1842.67		228.2
147.85	785.41	523.81			403.03		216.89
133.66	192.58	130.66					303.84
172.89	391.06	295.41					430.36
133.58	676.04	165.79
130.82	242.7	681.9
148.98	843.19	131
	362.94	310.11
	325.81	165.88
	848.66	135.01
	1219.96	297.67

## Sheet: Fig.1D
IgG2c (µg/ml)				IgG2c (µg/ml)
WT	T7	T7.B1-/-		WT	WT + IMQ	B1-/-	B1-/- + IMQ
319.35	334.82	867.96		57.51	4012.24	0	162.53
275.82	6595.82	2079.13		77.55	3928.62	0	3484.64
98.04	10718.2	526.52		55.4	3698.13	76.94	3322.71
62.35	8919.39	315.44		88.46	4367.68	55.55	3080.72
28.43	6913.1	903.73		279.49	4382.56		2934.17
53.54	6485.07	385.76			4352.83		2683.13
138.07	689.62	801.34			3463		3263.79
81.34	80.49	330.62			3317.77		3289.48
52.65	2787.67	376.7			3814.91		3528.19
212.2	4476.21	858.17			4001.02		3808.13
70.59	3707.66	1567.01			3469.35		3823.05
83.43	8184.54	1324.1					3020.13
41.31	4849.25	317.21					2615.4
89.63	2593.54	1679.01					3594.21
80.92	4018.13	313.81					3923.09
		562.41

## Sheet: Fig.1E
IgM (O.D.)				IgM (O.D.)
WT	T7	T7.B1-/-		WT	WT + IMQ	B1-/-	B1-/- + IMQ
3.3	3.9	3.7		1.8	2.7	2.3	3.7
3.4	3.7	3		1.6	3.5	2.5	3.7
2.7	3.8	3.4		1.7	3.3	1.3	3.7
1.6	3.9	3.7		1.5	3.7	2.2	3.9
2.9	3.6	2.5		1.6	3.8	1	3.1
3.2	2.8	3.2		1.1	3.8	0.8	3.6
1.4	3.6	3.1		2	3.1	1.4	3.6
2.1	3.8	3.5				1.7	3.3
2.5	3.9	3.8
	3.7	3.6
	3.6	3.8
	3.5	3.3
	3.6

## Sheet: Fig. 2A
Spleen weight (g)
WT	T7	T7.B1-/-
0.08	1.149	0.245
0.092	0.539	0.284
0.108	0.751	0.21
0.1	0.636	0.215
0.113	1.737	0.288
0.102	1.64	0.147
0.052	0.813	0.256
0.184	0.472	0.198
0.104	0.68	0.532
0.1	0.608	0.409
0.11	0.111	0.327
0.099	1.205	0.628
0.165	0.412	1.1
0.109	0.589
0.113	0.523
	0.745
	0.938
	0.677
	0.474
	0.291

## Sheet: Fig. 2B
Spleen weight (g)
WT	WT + IMQ	B1-/-	B1-/- + IMQ
0.152	0.421	0.089	0.23
0.137	0.75	0.085	0.724
0.175	0.512	0.084	0.256
0.085	0.294	0.096	0.213
0.13	0.263	0.115	0.295
0.106	0.347	0.161	0.294
0.115	1.484	0.105	0.28
0.162	0.237	0.148	0.238
0.143	0.366	0.111	0.259
0.116	0.436	0.106	0.244
0.138	0.442	0.135	0.254
0.1	0.444	0.103	0.335
0.134	0.399	0.11	0.668
0.097	0.361	0.109	0.33
		0.091
		0.098
		0.096

## Sheet: Fig. 2C
% of MZ B cells				% of MZ B cells
WT	T7	T7.B1-/-		WT	WT + IMQ	B1-/-	B1-/- + IMQ
2.55	1.25	2.46		9.53	6.25	3.37	2.6
2.72	0.55	2.41		9.81	1.35	14.7	5.82
4.69	1.42	1.91		6.08	3.43	8.07	4.09
5.11	1.36	2.07		7.14	1.07	8	2.16
7.45	1.04	3.69		9.82	2.56	6.09	4.13
7.63	0.78	3.26		11.8	1.79	11.3	2.03
6.53	1.7	2.61		14	1.68	15	2.4
5.34	7.45	2.3		17.6	2.31	6.19	4.26
6.76	2.63	4.16		12.9	5.32	2.9	1.46
5.39	2.07	2.39		6.02	0.23	8	1.16
2.95	1.23	4.45		5.39	4.36	9.14	3.58
4.47	1.53	6.03		7.8	1.49	8.84	3.96
3.79	2.53	4.61		7.58	0.66	12.6	9.33
5.57	1.64	2.81		7.37	3.97	9.2	4.63
5.13		4.45		5.11	1.59	12.1	1.81
5.31		3.67		6.49	0.73	10.1	3.77
3.49		1.9		8.5	2.5	9.9	2.54
3.91		3.43		9.3	4	11.8	3.81
		1.59		9.9	6.4		3.48
		3.46		9.5	2.63		5.89
		2.78			0.45		7.91
		1.84					2.42
		2.07					2.91
							2.47
							1.81

## Sheet: Fig. 2D
% of FO B cells				% of FO B cells
WT	T7	T7.B1-/-		WT	WT + IMQ	B1-/-	B1-/- + IMQ
81.1	30.1	76.3		75.3	63.3	79.5	64.1
84.7	81.7	81.1		73.8	63.2	72.4	62.2
82.4	55.3	79.4		76.3	39.9	77.5	59.5
79.9	70.9	79		80.9	67.2	77.8	73.9
79.9	69.9	75.3		81.3	70.1	81.7	61.4
76.8	83.6	77.4		77.2	61.9	71.6	61
77.2	78.3	82.7		71.3	71.4	71.1	70.9
86.4	29.8	78.2		70.6	57.5	23.2	70
82.1	48.7	87		76.4	25	33.6	68.2
81.8	39.5	77.6		59.4	40.9	73	59.8
85.1	58.8	85.1		75.2	66.4	72.7	64.4
56.3	28.6	55.3		72.2	51.6	72.3	64.2
60.4	50.7	52.7		72.6	67.4	68.5	62.3
59.7	66.4	48.4		73.3	45.7	76.2	75.2
61.2		54.8		39.4	61.2	75.2	55.9
61.6		59		74.7	69.1	75.1	55.6
50.6		54.9		77.9	49.5	74.7	63.8
71.6		70.4		77.8	31.6	73.2	54.6
		63.6		77.6	23.1		59.1
		68.2		78	53.4		63.4
		75.7			28.2		53.7
		71.5			21.1		58.8
		65.1			25.7		49.5
					21.9		50.9

## Sheet: Fig. 2E
% of PCs				% of PCs
WT	T7	T7.B1-/-		WT	WT + IMQ	B1-/-	B1-/- + IMQ
1.15	3.92	1.3		0.57	6.27	1.15	2.33
1.24	2.37	2.48		0.79	8.01	0.94	6.64
1.31	2.03	1.25		0.97	4.75	0.84	2.06
2.4	1.83	2.7		0.85	2.79	1.08	1.91
1.3	1.49	1.33		1.27	1.85	0.76	1.93
1.7	2.01	1.66		1.47	4.88	4.26	2.57
1.8	8	2.45		2.52	9.23	1.27	2.05
1.5	5.5				2.49	2.47	1.59
0.77	5.4					3.84	2.82
0.98	6.2
1.04	5.1
0.6	4.5
	3.2
	2.15
	3.47
	1.8
	1.65

[truncated: 15 more sheets: Fig. 3B, Fig. 3C, Fig. 3D, Fig. 3E, Fig. 7A, Fig. 7C, Fig. 7D, Fig. 7E, Fig. S1A, Fig. S1B, Fig. S2A, Fig. S2B, Fig. S2C, Fig. S2D, Fig. S8C]
